# Supplementary material for: Dissection of depression heterogeneity using proteomic clusters
Source: Psychol Med. 2022 Jan 18;53(7):2904–12. doi: 10.1017/S0033291721004888 (PMC10235664; doi:10.1017/S0033291721004888)
Supplement: Supplementary file 1 [file S0033291721004888sup.zip › S0033291721004888sup003.xlsx]

## Sheet: STable 1
Supplementary Table 1: Overview of the proteomic analytes included in the analysis
Analyte	Full name	Swiss prot number
6Ckine	6Ckine	O00585
APN	Adiponectin	Q15848
AldRed	Aldose Reductase	P15121
AACT	Alpha-1-Antichymotrypsin	P01011
AAT	Alpha-1-Antitrypsin	P01009
A1Micr	Alpha-1-microglobulin	P02760
A1Macr	Alpha-2-Macroglobulin	P01023
ANG	Angiogenin	P03950
ANG2	Angiopoietin-2	O15123
ACE	Angiotensin-Converting Enzyme	P12821
ATG	Angiotensinogen	P01019
ApoLpA	Apolipoprotein(a)	P08519
ApoA1	Apolipoprotein A-I	P02647
ApoA2	Apolipoprotein A-II	P02652
ApoA4	Apolipoprotein A-IV	P06727
ApoB	Apolipoprotein B	P04114
ApoC1	Apolipoprotein C-I	P02654
ApoC3	Apolipoprotein C-III	P02656
ApoD	Apolipoprotein D	P05090
ApoE	Apolipoprotein E	P02649
ApoH	Apolipoprotein H	P02749
AXL	AxL Receptor Tyrosine Kinase	P30530
BAFF	B cell-activating factor	Q9Y275
B2M	Beta-2-Microglobulin	P61769
BDNF	Brain-Derived Neurotrophic Factor	P23560
CPep	C-peptide	P01308
CRP	C-Reactive protein	P02741
CA153	Cancer Antigen 15-3	P15941
CEA	Carcinoembryonic Antigen	P06731
CathD	Cathepsin D	P07339
CD5L	CD5 Antigen-like	O43866
CD40	CD 40 antigen	Q6P2H9
CD40L	CD 40 Ligand	P29965
CFib	Cellular Fibronectin	P02751
HCC4	Chemokine CC-4	O15467
CgA	Chromogranin-A	P10645
CLU	Clusterin	P10909
Col4	Collagen IV	P02462 (a1), P08572 (a2), Q01955 (a3), P53420 (a4), P29400 (a5), Q14031 (a6)
C3	Complement C3	P01024
CFHR1	Complement Factor H – Related Protein 1	Q03591
Cortisol	Cortisol	-
CKMB	Creatine Kinase-MB	P12277, P06732
CysC	Cystatin-C	P01034
ESel	E-Selectin	P16581
ENRAGE	EN-RAGE	P80511
ENG	Endoglin	P17813
ES	Endostatin	P39060
Eotax1	Eotaxin -1	P51671
Eotax2	Eotaxin-2	O00175
EGF	Epidermal growth factor	P01133
EGFR	Epidermal Growth Factor Receptor	P00533
ENA78	Epithelial-Derived Neutrophil-Activating Protein 78	P42830
Fact7	Factor VII	P08709
FAS	Fas ligand	P48023
FABPA	Fatty Acid-Binding Protein, adipocyte	P15090
FRTN	Ferritin	P02794, P02792
FetA	Fetuin A	P02765
Fib1C	Fibulin-1C	P23142
FSH	Follicle Stimulating Hormone	P01225, P01215
Gal3	Galectin-3	P17931
GSN	Gelsolin	P06396
G6Pi	Glucose 6 Phosphate Isomerase	P06744
GSTa	Glutathione S-Transferase alpha	P08263
GH	Human growth hormone	P01241
GROa	Growth-Regulated alpha protein	P09341
HP	Haptoglobin	P00738
HGF	Hepatocyte Growth Factor	P14210
HGFR	Hepatocyte Growth Factor receptor	P08581
HPN	Hepsin	P05981
HER2	Human Epidermal Growth Factor Receptor 2	P04626
IgA	Immunoglobulin A
IgM	Immunoglobulin M
INS	Insulin	P01308
IGFBP1	Insulin-like Growth Factor-Binding Protein 1	P08833
IGFBP2	Insulin like growth factor binding protein 2	P18065
IGFBP3	Insulin-like Growth Factor-Binding Protein 3	P17936
IGFBP4	Insulin-like Growth Factor Binding Protein 4	P22692
IGFBP5	Insulin-like Growth Factor Binding Protein 5	P24593
IGFBP6	Insulin-like Growth Factor Binding Protein 6	P24592
ICAM1	Intercellular Adhesion Molecule 1	P05362
IP10	Interferon gamma Induced Protein 10	P02778
IL1ra	IL-1 receptor antagonist	P18510
IL2ra	Interleukin-2 receptor alpha	P01589
IL6r	Interleukin-6 receptor	P08887
IL6Rb	Interleukin-6 receptor subunit beta	P40189
IL8	Interleukin 8	P10145
IL12p40	Interleukin-12 p40	P29460
IL16	Interleukin-16	Q14005
IL18	Interleukin-18
IL23	Interleukin-23
KLK5	Kallikrein 5	Q9Y337
LGL	Lactoylglutathione lyase	Q04760
LAPTGF1	Latency-Associated Peptide of Transforming Growth Factor beta	P01137
LOX1	Lectin-like Oxidized Low-density Lipoprotein Receptor 1	P78380
Leptin	Leptin	P41159
LH	Lutenizing Hormone	P01229, P01215
MCSF	Macrophage colony-stimulating factor	P09603
MDC	Macrophage-Derived Chemokine	O00626
MIP1b	Macrophage Inflammatory Protein-1 beta	P13236
MIP3b	Macrophage inflammatory protein 3 beta	Q99731
MIF	Macrophage Migration Inhibitory Factor	P14174
MSP	Macrophage stimulating protein	P26927
MMP1	Matrix Metalloproteinase-1	P03956
MMP3	Matrix Metalloproteinase-3	P08254
MMP7	Matrix Metalloproteinase-7	P09237
MMP9tot	Matrix Metalloproteinase-9 tot	P14780
MMP10	Matrix Metalloproteinase-10	P09238
MSLN	Mesothelin	Q13421
MCP1	Monocyte Chemotactic Protein 1	P13500
MCP2	Monocyte Chemotactic Protein 2	P80075
MCP4	Monocyte Chemotactic Protein 4	Q99616
MIG	Monokine Induced by Gamma Interferon	Q07325
MPIF1	Myeloid Progenitor Inhibitory Factor 1	P55773
MPO	Myeloperoxidase	P05164
MB	Myoglobin	P02144
NTproBNP	N -terminal prohormone of brain natriuretic peptide	P16860
NSE	Neuron-Specific Enolase
NrCAM	Neuronal Cell Adhesion Molecule
NP1	Neuropilin-1
NGAL	Neutrophil Gelatinase-Associated Lipocalin
OPN	Osteopontin
OPG	Osteoprotegerin
PPP	Pancreatic Polypeptide
PG1	pepsinogen
PSAT	Phosphoserine Aminotransferase
PAI1	Plasminogen Activator Inhibitor 1
PDGFBB	Platelet-derived growth factor
Progest	Progesterone
PRL	prolactin
Prost	Prostasin
PARC	Pulmonary and Activation-Regulated Chemokine
RAGE	Receptor for Advanced Glycosylation End products
ErbB3	Receptor tyrosine-protein kinase erbB-3
Resist	Resistin
STF	Serotransferrin
SAP	Serum Amyloid P-Component
SHBG	Sex hormone-binding globulin
Sort	Sortilin
SCF	Stem Cell Factor
SDF1	Stromal cell-derived factor-1
SOD1	Superoxide Dismutase-1
RANTES	T-Cell-Specific Protein RANTES
THP	Tamm-Horsfall protein
TNC	Tenascin C
TSTT	Testosterone
TN	Tetranectin
TM	Thrombomodulin
TSP1	Thrombospondin-1
TG	Thyroglobulin
TSH	Thyroid stimulating hormone
TBG	Thyroxine-Binding Globulin
TIMP1	Tissue Inhibitor of Metalloproteinases 1 (TIMP-1)
TPA	Tissue type Plasminogen activator
TRAILR3	Tumor Necrosis Factor-related Apoptosis-inducing Ligand Receptor 3
TTR	Transthyretin
TFF3	Trefoil factor 3
TNFR1	Tumor Necrosis Factor Receptor I
TNFR2	Tumor necrosis factor receptor 2
TIE2	Tyrosine kinase with Ig and EGF homology domains 2
UPA	Urokinase-type Plasminogen Activator
UPAR	Urokinase-type plasminogen activator receptor
VCAM1	Vascular Cell Adhesion Molecule-1
VEGF	Vascular Endothelial Growth Factor
VEGFC	Vascular Endothelial Growth Factor C
VEGFR2	Vascular Endothelial Growth Factor Receptor 2
VEGFR3	Vascular Endothelial Growth Factor Receptor 3
VDBP	Vitamin D-binding protein
VKDPS	Vitamin K-Dependent Protein S
VN	Vitronectin
VWF	von Willebrand Factor
YKL40	YKL-40

## Sheet: STable 2
Supplementary Table 2: Overview of the analytes contained in the six identified clusters.
Analyte	Cluster 1	Cluster 2	Cluster 3	Cluster 4	Cluster 5	Cluster 6
BDNF	X
CD40	X
CD40L	X
Eotax1	X
EGF	X
ENA78	X
GROa	X
HGF	X
LAPTGF1	X
MDC	X
MIP1b	X
MMP1	X
MCP1	X
MCP2	X
MCP4	X
PAI1	X
PDGFBB	X
Sort	X
SDF1	X
RANTES	X
TSP1	X
TIMP1	X
VEGF	X
VEGFC	X
APN		X
ApoB		X
CPep		X
CRP		X
CathD		X
C3		X
FABPA		X
FetA		X
GSTa		X
HP		X
INS		X
IGFBP1		X
IGFBP2		X
Leptin		X
PSAT		X
Prost		X
SAP		X
TPA		X
UPA		X
VKDPS		X
VN		X
ENRAGE			X
G6Pi			X
IL16			X
LOX1			X
MMP9tot			X
MMP10			X
MPO			X
NGAL			X
Resist			X
TRAILR3			X
TNFR1			X
TNFR2			X
UPAR			X
A1Micr				X
ApoA1				X
ApoA2				X
ApoC1				X
ApoC3				X
ApoE				X
ApoH				X
CLU				X
CysC				X
TTR				X
AldRed					X
A1Macr					X
LGL					X
MIF					X
MSP					X
NSE					X
SOD1					X
Fact7						X
IL1ra						X
IL12p40						X
IL23						X
SCF						X
TM						X

## Sheet: STable 3
Supplementary Table 3: Categories enriched with the identified clusters.
Cluster	Source	ID	Name pathway	Set size	Contained in immunoassay	Overlap cluster	Overlapping proteins	p-value	q-value
1	GO	GO:0030545	receptor regulator activity	548	57	19	MDC; LAPTGF1; GROa; HGF; ENA78; EGF; MCP1; PDGFBB; BDNF; MIP1b; RANTES; SDF1; Eotax1; MCP4; TIMP1; VEGFC; CD40L; MCP2; VEGF	8.08e-07	1.05e-05
1	GO	GO:0048018	receptor ligand activity	493	57	19	MDC; LAPTGF1; GROa; HGF; ENA78; EGF; MCP1; PDGFBB; BDNF; MIP1b; RANTES; SDF1; Eotax1; MCP4; TIMP1; VEGFC; CD40L; MCP2; VEGF	8.08e-07	1.62e-05
1	GO	GO:0005126	cytokine receptor binding	273	38	15	MDC; LAPTGF1; GROa; SDF1; ENA78; RANTES; MCP1; BDNF; MIP1b; Eotax1; MCP4; VEGF; VEGFC; CD40L; MCP2	2.21e-06	2.21e-05
1	GO	GO:0042330	taxis	645	49	18	MDC; LAPTGF1; GROa; SDF1; ENA78; HGF; MCP1; PDGFBB; BDNF; MIP1b; Eotax1; TSP1; MCP4; VEGF; VEGFC; RANTES; MCP2; PAI1	3.28e-07	2.46e-05
1	GO	GO:0006935	chemotaxis	643	49	18	MDC; LAPTGF1; GROa; SDF1; ENA78; HGF; MCP1; PDGFBB; BDNF; MIP1b; Eotax1; TSP1; MCP4; VEGF; VEGFC; RANTES; MCP2; PAI1	3.28e-07	2.88e-05
1	GO	GO:0097529	myeloid leukocyte migration	220	35	15	MDC; GROa; SDF1; ENA78; RANTES; MCP1; PDGFBB; Eotax1; MIP1b; TSP1; MCP4; VEGF; VEGFC; MCP2; PAI1	4.96e-07	2.88e-05
1	GO	GO:0030595	leukocyte chemotaxis	229	35	15	MDC; GROa; SDF1; ENA78; RANTES; MCP1; PDGFBB; Eotax1; MIP1b; TSP1; MCP4; VEGF; VEGFC; MCP2; PAI1	4.96e-07	2.88e-05
1	GO	GO:0008083	growth factor activity	162	16	10	SDF1; GROa; EGF; PDGFBB; BDNF; LAPTGF1; TIMP1; HGF; VEGFC; VEGF	5.72e-06	3.81e-05
1	GO	GO:0005125	cytokine activity	237	37	14	MDC; GROa; SDF1; ENA78; RANTES; MCP1; Eotax1; MIP1b; LAPTGF1; MCP4; TIMP1; CD40L; MCP2; VEGF	1.19e-05	5.94e-05
1	GO	GO:0007166	cell surface receptor signaling pathway	3127	101	24	MDC; EGF; LAPTGF1; MMP1; CD40L; PAI1; Sort; ENA78; RANTES; MCP1; VEGFC; TSP1; GROa; PDGFBB; Eotax1; MCP4; MIP1b; SDF1; VEGF; HGF; BDNF; CD40; TIMP1; MCP2	2.04e-06	8.87e-05
1	GO	GO:0042379	chemokine receptor binding	71	20	10	MDC; GROa; SDF1; ENA78; RANTES; MCP1; Eotax1; MIP1b; MCP4; MCP2	9.25e-06	0.000101782
1	GO	GO:0060326	cell chemotaxis	305	40	16	MDC; GROa; SDF1; ENA78; HGF; MCP1; PDGFBB; Eotax1; MIP1b; TSP1; MCP4; VEGF; VEGFC; RANTES; MCP2; PAI1	5.92e-07	0.000150567
1	GO	GO:0034097	response to cytokine	1165	64	20	MDC; GROa; RANTES; ENA78; HGF; MCP1; PDGFBB; Eotax1; MMP1; CD40; SDF1; LAPTGF1; TSP1; MCP4; TIMP1; MIP1b; VEGFC; CD40L; MCP2; VEGF	1.02e-06	0.000150567
1	GO	GO:0071345	cellular response to cytokine stimulus	1082	63	20	MDC; GROa; RANTES; ENA78; HGF; MCP1; PDGFBB; Eotax1; MMP1; CD40; SDF1; LAPTGF1; TSP1; MCP4; TIMP1; MIP1b; VEGFC; CD40L; MCP2; VEGF	7.13e-07	0.000174611
1	GO	GO:0071310	cellular response to organic substance	2602	90	23	MDC; LAPTGF1; MMP1; CD40L; PAI1; Sort; ENA78; RANTES; MCP1; VEGFC; TSP1; GROa; PDGFBB; Eotax1; MCP4; MIP1b; SDF1; TIMP1; HGF; BDNF; CD40; VEGF; MCP2	2.08e-06	0.000204157
1	GO	GO:0001664	G protein-coupled receptor binding	294	24	10	MDC; GROa; SDF1; ENA78; RANTES; MCP1; Eotax1; MIP1b; MCP4; MCP2	9.43e-05	0.000377133
1	GO	GO:0071674	mononuclear cell migration	96	24	11	MDC; SDF1; RANTES; MCP1; PDGFBB; Eotax1; MIP1b; TSP1; MCP4; MCP2; PAI1	1.11e-05	0.000387194
1	GO	GO:0050900	leukocyte migration	517	53	17	MDC; GROa; SDF1; ENA78; RANTES; MCP1; PDGFBB; Eotax1; MIP1b; VEGF; LAPTGF1; TSP1; MCP4; MMP1; VEGFC; MCP2; PAI1	1.39e-05	0.000519755
1	GO	GO:0019221	cytokine-mediated signaling pathway	790	57	18	MDC; GROa; RANTES; ENA78; HGF; MCP1; PDGFBB; Eotax1; MMP1; CD40; SDF1; LAPTGF1; MCP4; TIMP1; MIP1b; CD40L; MCP2; VEGF	7.29e-06	0.000537623
1	Reactome	R-HSA-380108	Chemokine receptors bind chemokines	62	16	9	SDF1; GROa; MDC; ENA78; RANTES; MCP1; Eotax1; MIP1b; MCP4	6.07e-06	0.000651366
1	KEGG	path:hsa04062	Chemokine signaling pathway - Homo sapiens (human)	192	20	10	MDC; GROa; SDF1; ENA78; RANTES; MCP1; Eotax1; MIP1b; MCP4; MCP2	9.87e-06	0.000651366
1	GO	GO:0006928	movement of cell or subcellular component	2164	90	22	MDC; EGF; LAPTGF1; MMP1; PAI1; VEGFC; ENA78; RANTES; MCP1; TSP1; GROa; PDGFBB; Eotax1; MCP4; MIP1b; SDF1; TIMP1; HGF; BDNF; CD40; VEGF; MCP2	2.75e-05	0.000688597
1	GO	GO:0070098	chemokine-mediated signaling pathway	89	20	10	MDC; GROa; SDF1; ENA78; RANTES; MCP1; Eotax1; MIP1b; MCP4; MCP2	9.25e-06	0.000755653
1	GO	GO:1990868	response to chemokine	98	20	10	MDC; GROa; SDF1; ENA78; RANTES; MCP1; Eotax1; MIP1b; MCP4; MCP2	9.25e-06	0.000755653
1	GO	GO:0002548	monocyte chemotaxis	71	21	10	MDC; SDF1; RANTES; MCP1; PDGFBB; Eotax1; MIP1b; MCP4; MCP2; PAI1	1.77e-05	0.00104407
1	GO	GO:0010033	response to organic substance	3181	102	23	MDC; LAPTGF1; MMP1; CD40L; PAI1; Sort; ENA78; RANTES; MCP1; VEGFC; TSP1; GROa; PDGFBB; Eotax1; MCP4; MIP1b; SDF1; TIMP1; HGF; BDNF; CD40; VEGF; MCP2	5.46e-05	0.00135757
1	GO	GO:0070887	cellular response to chemical stimulus	3189	102	23	MDC; LAPTGF1; MMP1; CD40L; PAI1; Sort; ENA78; RANTES; MCP1; VEGFC; TSP1; GROa; PDGFBB; Eotax1; MCP4; MIP1b; SDF1; TIMP1; HGF; BDNF; CD40; VEGF; MCP2	5.46e-05	0.00135757
1	GO	GO:0048870	cell motility	1700	87	21	MDC; GROa; RANTES; ENA78; EGF; MCP1; PDGFBB; Eotax1; MMP1; CD40; SDF1; VEGF; LAPTGF1; TSP1; MCP4; TIMP1; MIP1b; VEGFC; HGF; MCP2; PAI1	0.000109194	0.0016379
1	GO	GO:0051674	localization of cell	1700	87	21	MDC; GROa; RANTES; ENA78; EGF; MCP1; PDGFBB; Eotax1; MMP1; CD40; SDF1; VEGF; LAPTGF1; TSP1; MCP4; TIMP1; MIP1b; VEGFC; HGF; MCP2; PAI1	0.000109194	0.0016379
1	GO	GO:0016477	cell migration	1521	83	21	MDC; GROa; RANTES; ENA78; EGF; MCP1; PDGFBB; Eotax1; MMP1; CD40; SDF1; VEGF; LAPTGF1; TSP1; MCP4; TIMP1; MIP1b; VEGFC; HGF; MCP2; PAI1	3.84e-05	0.00188749
1	Reactome	R-HSA-162582	Signal Transduction	2432	64	18	MDC; GROa; SDF1; ENA78; HGF; MCP1; Eotax1; PDGFBB; LAPTGF1; MIP1b; MMP1; BDNF; TSP1; MCP4; EGF; RANTES; VEGFC; VEGF	7.5e-05	0.00311518
1	Reactome	R-HSA-375276	Peptide ligand-binding receptors	207	20	9	MDC; GROa; SDF1; ENA78; RANTES; MCP1; Eotax1; MIP1b; MCP4	9.44e-05	0.00311518
1	GO	GO:0050790	regulation of catalytic activity	2487	89	21	MDC; LAPTGF1; GROa; HGF; EGF; MCP1; PDGFBB; BDNF; MIP1b; CD40; RANTES; Sort; VEGF; Eotax1; TSP1; MCP4; TIMP1; VEGFC; CD40L; MCP2; PAI1	0.000179407	0.0039021
1	GO	GO:0071621	granulocyte chemotaxis	124	24	10	MDC; GROa; ENA78; RANTES; MCP1; Eotax1; MIP1b; TSP1; MCP4; MCP2	9.43e-05	0.00397337
1	GO	GO:0048245	eosinophil chemotaxis	20	10	6	RANTES; MCP1; Eotax1; MIP1b; MCP4; MCP2	8.2e-05	0.00401756
1	GO	GO:0072677	eosinophil migration	24	10	6	RANTES; MCP1; Eotax1; MIP1b; MCP4; MCP2	8.2e-05	0.00401756
1	GO	GO:0072676	lymphocyte migration	119	18	8	MDC; SDF1; RANTES; MCP1; Eotax1; MIP1b; MCP4; MCP2	0.000237208	0.00458601
1	GO	GO:0007165	signal transduction	6210	122	24	MDC; EGF; LAPTGF1; MMP1; CD40L; PAI1; Sort; ENA78; RANTES; MCP1; VEGFC; TSP1; GROa; PDGFBB; Eotax1; MCP4; MIP1b; SDF1; VEGF; HGF; BDNF; CD40; TIMP1; MCP2	0.000418492	0.00490238
1	GO	GO:0051301	cell division	603	4	4	VEGF; VEGFC; PDGFBB; LAPTGF1	0.000457555	0.00490238
1	GO	GO:0065009	regulation of molecular function	3142	94	21	MDC; LAPTGF1; GROa; HGF; EGF; MCP1; PDGFBB; BDNF; MIP1b; CD40; RANTES; Sort; VEGF; Eotax1; TSP1; MCP4; TIMP1; VEGFC; CD40L; MCP2; PAI1	0.000578428	0.00542277
1	GO	GO:0007154	cell communication	6715	124	24	MDC; EGF; LAPTGF1; MMP1; CD40L; PAI1; Sort; ENA78; RANTES; MCP1; VEGFC; TSP1; GROa; PDGFBB; Eotax1; MCP4; MIP1b; SDF1; VEGF; HGF; BDNF; CD40; TIMP1; MCP2	0.00065789	0.00548242
1	GO	GO:0097530	granulocyte migration	149	25	10	MDC; GROa; ENA78; RANTES; MCP1; Eotax1; MIP1b; TSP1; MCP4; MCP2	0.000152993	0.0056416
1	GO	GO:0006259	DNA metabolic process	1050	8	6	HGF; EGF; PDGFBB; LAPTGF1; CD40; CD40L	0.000173928	0.00570097
1	Reactome	R-HSA-372790	Signaling by GPCR	706	26	10	SDF1; GROa; MDC; ENA78; RANTES; MCP1; Eotax1; MMP1; MCP4; MIP1b	0.000255798	0.00675307
1	KEGG	path:hsa04060	Cytokine-cytokine receptor interaction - Homo sapiens (human)	295	41	13	MDC; GROa; SDF1; ENA78; RANTES; MCP1; Eotax1; MIP1b; CD40; LAPTGF1; MCP4; CD40L; MCP2	0.000369989	0.00688071
1	Reactome	R-HSA-500792	GPCR ligand binding	476	23	9	SDF1; GROa; MDC; ENA78; RANTES; MCP1; Eotax1; MIP1b; MCP4	0.000432354	0.00688071
1	Reactome	R-HSA-373076	Class A/1 (Rhodopsin-like receptors)	346	23	9	SDF1; GROa; MDC; ENA78; RANTES; MCP1; Eotax1; MIP1b; MCP4	0.000432354	0.00688071
1	BioCarta	ccr5pathway	pertussis toxin-insensitive ccr5 signaling in macrophage	11	4	3	SDF1; MCP1; MIP1b	0.000469139	0.00688071
1	GO	GO:0005102	signaling receptor binding	1670	92	21	MDC; LAPTGF1; GROa; HGF; ENA78; EGF; MCP1; PDGFBB; BDNF; MIP1b; RANTES; SDF1; VEGF; Eotax1; TSP1; MCP4; TIMP1; VEGFC; CD40L; MCP2; PAI1	0.00036642	0.00732841
1	KEGG	path:hsa04061	Viral protein interaction with cytokine and cytokine receptor - Homo sapiens (human)	100	28	10	MDC; GROa; SDF1; ENA78; RANTES; MCP1; Eotax1; MIP1b; MCP4; MCP2	0.000584565	0.00764211
1	KEGG	path:hsa05323	Rheumatoid arthritis - Homo sapiens (human)	93	16	8	SDF1; GROa; ENA78; RANTES; MCP1; LAPTGF1; MMP1; VEGF	0.000636843	0.00764211
1	GO	GO:0042221	response to chemical	4693	115	23	MDC; LAPTGF1; MMP1; CD40L; PAI1; Sort; ENA78; RANTES; MCP1; VEGFC; TSP1; GROa; PDGFBB; Eotax1; MCP4; MIP1b; SDF1; TIMP1; HGF; BDNF; CD40; VEGF; MCP2	0.00111657	0.0083743
1	GO	GO:0030593	neutrophil chemotaxis	103	22	9	MDC; GROa; ENA78; RANTES; MCP1; Eotax1; MIP1b; MCP4; MCP2	0.000255797	0.00862316
1	GO	GO:0051272	positive regulation of cellular component movement	553	46	14	SDF1; VEGFC; RANTES; EGF; PDGFBB; Eotax1; MIP1b; CD40; LAPTGF1; TSP1; VEGF; HGF; MCP2; PAI1	0.000319694	0.00862316
1	GO	GO:0043087	regulation of GTPase activity	480	19	8	MDC; RANTES; MCP1; Eotax1; MIP1b; CD40; MCP4; MCP2	0.000406399	0.00862316
1	GO	GO:0002688	regulation of leukocyte chemotaxis	120	19	8	SDF1; VEGFC; RANTES; MCP1; MIP1b; TSP1; VEGF; PAI1	0.000406399	0.00862316
1	GO	GO:1990266	neutrophil migration	124	23	9	MDC; GROa; ENA78; RANTES; MCP1; Eotax1; MIP1b; MCP4; MCP2	0.000409356	0.00862316
1	GO	GO:0030203	glycosaminoglycan metabolic process	158	4	4	EGF; HGF; LAPTGF1; PDGFBB	0.000457555	0.00862316
1	GO	GO:0051781	positive regulation of cell division	87	4	4	VEGF; VEGFC; PDGFBB; LAPTGF1	0.000457555	0.00862316
1	GO	GO:0035747	natural killer cell chemotaxis	12	4	3	RANTES; MCP1; MIP1b	0.000457555	0.00862316
1	GO	GO:0048247	lymphocyte chemotaxis	65	15	7	MDC; RANTES; MCP1; Eotax1; MIP1b; MCP4; MCP2	0.000338748	0.0094044
1	GO	GO:0050920	regulation of chemotaxis	220	27	10	SDF1; VEGFC; RANTES; MCP1; PDGFBB; LAPTGF1; MIP1b; TSP1; VEGF; PAI1	0.000368902	0.0094044
1	GO	GO:0043085	positive regulation of catalytic activity	1408	64	17	MDC; LAPTGF1; VEGFC; HGF; EGF; MCP1; PDGFBB; BDNF; MIP1b; CD40; RANTES; Eotax1; TSP1; MCP4; VEGF; CD40L; MCP2	0.000382552	0.0094044
1	GO	GO:0040017	positive regulation of locomotion	565	47	14	SDF1; VEGFC; RANTES; EGF; PDGFBB; Eotax1; MIP1b; CD40; LAPTGF1; TSP1; VEGF; HGF; MCP2; PAI1	0.000432756	0.00964135
1	GO	GO:0051302	regulation of cell division	171	4	4	VEGF; VEGFC; PDGFBB; LAPTGF1	0.000457555	0.00964135
1	GO	GO:0009615	response to virus	352	16	7	MDC; SDF1; RANTES; Eotax1; MIP1b; CD40; MCP2	0.00060896	0.0102225
1	GO	GO:0023014	signal transduction by protein phosphorylation	913	54	15	MDC; HGF; EGF; MCP1; PDGFBB; Eotax1; MIP1b; CD40; RANTES; LAPTGF1; TSP1; MCP4; VEGF; CD40L; MCP2	0.000646247	0.0102225
1	Reactome	R-HSA-114608	Platelet degranulation	131	21	9	VEGF; EGF; PDGFBB; LAPTGF1; TSP1; TIMP1; HGF; VEGFC; PAI1	0.00110193	0.0102407
1	Reactome	R-HSA-76005	Response to elevated platelet cytosolic Ca2+	136	21	9	VEGF; EGF; PDGFBB; LAPTGF1; TSP1; TIMP1; HGF; VEGFC; PAI1	0.00110193	0.0102407
1	BioCarta	cftrpathway	cystic fibrosis transmembrane conductance regulator (cftr) and beta 2 adrenergic receptor (b2ar) pathway	22	5	3	SDF1; Eotax1; MIP1b	0.00209469	0.0102407
1	BioCarta	gcrpathway	corticosteroids and cardioprotection	27	5	3	SDF1; Eotax1; MIP1b	0.00209469	0.0102407
1	BioCarta	gspathway	activation of camp-dependent protein kinase pka	31	5	3	SDF1; Eotax1; MIP1b	0.00209469	0.0102407
1	BioCarta	barrmapkpathway	role of -arrestins in the activation and targeting of map kinases	32	5	3	SDF1; Eotax1; MIP1b	0.00209469	0.0102407
1	BioCarta	barrestinsrcpathway	roles of arrestin dependent recruitment of src kinases in gpcr signaling	36	5	3	SDF1; Eotax1; MIP1b	0.00209469	0.0102407
1	BioCarta	chrebppathway	chrebp regulation by carbohydrates and camp	42	5	3	SDF1; Eotax1; MIP1b	0.00209469	0.0102407
1	BioCarta	raccpathway	ion channels and their functional role in vascular endothelium	47	5	3	SDF1; Eotax1; MIP1b	0.00209469	0.0102407
1	BioCarta	cskpathway	activation of csk by camp-dependent protein kinase inhibits signaling through the t cell receptor	46	5	3	SDF1; Eotax1; MIP1b	0.00209469	0.0102407
1	KEGG	path:hsa04672	Intestinal immune network for IgA production - Homo sapiens (human)	49	5	4	CD40; SDF1; CD40L; LAPTGF1	0.00209469	0.0102407
1	KEGG	path:hsa05211	Renal cell carcinoma - Homo sapiens (human)	69	5	4	HGF; VEGF; PDGFBB; LAPTGF1	0.00209469	0.0102407
1	BioCarta	pkcpathway	activation of pkc through g-protein coupled receptors	13	5	3	SDF1; Eotax1; MIP1b	0.00209469	0.0102407
1	BioCarta	tubbypathway	g-protein signaling through tubby proteins	12	5	3	SDF1; Eotax1; MIP1b	0.00209469	0.0102407
1	GO	GO:0034341	response to interferon-gamma	198	20	8	MDC; RANTES; MCP1; Eotax1; MIP1b; CD40; MCP4; MCP2	0.00066594	0.010877
1	GO	GO:0070555	response to interleukin-1	201	20	8	MDC; RANTES; MCP1; Eotax1; MIP1b; CD40; MCP4; MCP2	0.00066594	0.010877
1	GO	GO:0007267	cell-cell signaling	1646	41	12	MDC; RANTES; ENA78; EGF; MCP1; PDGFBB; BDNF; MIP1b; LAPTGF1; MCP4; HGF; MCP2	0.00164751	0.011233
1	GO	GO:0051707	response to other organism	1078	47	13	MDC; GROa; SDF1; ENA78; RANTES; MCP1; Eotax1; MIP1b; CD40; LAPTGF1; MCP4; MCP2; PAI1	0.00196984	0.0113645
1	GO	GO:0009607	response to biotic stimulus	1117	47	13	MDC; GROa; SDF1; ENA78; RANTES; MCP1; Eotax1; MIP1b; CD40; LAPTGF1; MCP4; MCP2; PAI1	0.00196984	0.0113645
1	GO	GO:0044093	positive regulation of molecular function	1751	67	17	MDC; LAPTGF1; VEGFC; HGF; EGF; MCP1; PDGFBB; BDNF; MIP1b; CD40; RANTES; Eotax1; TSP1; MCP4; VEGF; CD40L; MCP2	0.000811169	0.011762
1	KEGG	path:hsa04064	NF-kappa B signaling pathway - Homo sapiens (human)	104	15	6	SDF1; GROa; MIP1b; CD40; MCP4; CD40L	0.00264442	0.0124666
1	GO	GO:0000165	MAPK cascade	913	54	15	MDC; HGF; EGF; MCP1; PDGFBB; Eotax1; MIP1b; CD40; RANTES; LAPTGF1; TSP1; MCP4; VEGF; CD40L; MCP2	0.000646247	0.0127095
1	GO	GO:0051716	cellular response to stimulus	7661	130	24	MDC; EGF; LAPTGF1; MMP1; CD40L; PAI1; Sort; ENA78; RANTES; MCP1; VEGFC; TSP1; GROa; PDGFBB; Eotax1; MCP4; MIP1b; SDF1; VEGF; HGF; BDNF; CD40; TIMP1; MCP2	0.0024378	0.0130597
1	GO	GO:0071363	cellular response to growth factor stimulus	673	25	10	Sort; RANTES; MCP1; PDGFBB; BDNF; LAPTGF1; TSP1; VEGF; HGF; VEGFC	0.000955352	0.013468
1	GO	GO:0051052	regulation of DNA metabolic process	436	7	5	CD40; EGF; HGF; LAPTGF1; PDGFBB	0.00102011	0.013468
1	GO	GO:1904018	positive regulation of vasculature development	185	17	8	VEGFC; HGF; PDGFBB; Eotax1; CD40; TSP1; VEGF; PAI1	0.0010334	0.013468
1	GO	GO:1904019	epithelial cell apoptotic process	110	10	6	Sort; MCP1; CD40; TSP1; CD40L; PAI1	0.00104446	0.013468
1	GO	GO:0040012	regulation of locomotion	1001	62	16	SDF1; VEGF; RANTES; EGF; MCP1; PDGFBB; Eotax1; MIP1b; CD40; LAPTGF1; TSP1; TIMP1; VEGFC; HGF; MCP2; PAI1	0.00109462	0.014651
1	GO	GO:2000145	regulation of cell motility	930	61	16	SDF1; VEGF; RANTES; EGF; MCP1; PDGFBB; Eotax1; MIP1b; CD40; LAPTGF1; TSP1; TIMP1; VEGFC; HGF; MCP2; PAI1	0.000855987	0.0148539
1	GO	GO:0051270	regulation of cellular component movement	1013	61	16	SDF1; VEGF; RANTES; EGF; MCP1; PDGFBB; Eotax1; MIP1b; CD40; LAPTGF1; TSP1; TIMP1; VEGFC; HGF; MCP2; PAI1	0.000855987	0.0148539
1	KEGG	path:hsa05310	Asthma - Homo sapiens (human)	31	3	3	CD40; CD40L; Eotax1	0.00336927	0.015336
1	GO	GO:0007186	G protein-coupled receptor signaling pathway	1399	35	11	MDC; Sort; SDF1; ENA78; RANTES; MCP1; Eotax1; MIP1b; GROa; MCP4; MCP2	0.00124175	0.0154332
1	GO	GO:0002200	somatic diversification of immune receptors	78	3	3	CD40; CD40L; LAPTGF1	0.00330688	0.015501
1	GO	GO:0061351	neural precursor cell proliferation	135	3	3	EGF; VEGF; VEGFC	0.00330688	0.015501
1	KEGG	path:hsa05163	Human cytomegalovirus infection - Homo sapiens (human)	225	12	5	test; RANTES; MCP1; MIP1b; VEGF	0.00379856	0.0161745
1	KEGG	path:hsa05144	Malaria - Homo sapiens (human)	50	12	6	HGF; MCP1; LAPTGF1; CD40; TSP1; CD40L	0.00379856	0.0161745
1	GO	GO:0042056	chemoattractant activity	38	9	5	HGF; VEGF; PDGFBB; VEGFC; RANTES	0.00488469	0.0162823
1	GO	GO:0051336	regulation of hydrolase activity	1295	56	15	MDC; Sort; HGF; MCP1; BDNF; MIP1b; CD40; VEGF; Eotax1; TSP1; MCP4; TIMP1; RANTES; MCP2; PAI1	0.00108954	0.0178564
1	GO	GO:0051962	positive regulation of nervous system development	518	14	7	SDF1; VEGFC; EGF; LAPTGF1; BDNF; VEGF; HGF	0.00151567	0.0185669
1	GO	GO:0051960	regulation of nervous system development	894	18	8	SDF1; VEGF; EGF; LAPTGF1; Eotax1; BDNF; HGF; VEGFC	0.00167036	0.0194875
1	GO	GO:0009966	regulation of signal transduction	3083	90	20	MDC; LAPTGF1; VEGF; HGF; EGF; MCP1; PDGFBB; BDNF; MIP1b; CD40; RANTES; SDF1; Eotax1; TSP1; MCP4; TIMP1; VEGFC; CD40L; MCP2; PAI1	0.00133401	0.0196937
1	GO	GO:0048522	positive regulation of cellular process	5443	116	23	MDC; EGF; LAPTGF1; MMP1; CD40L; PAI1; Sort; ENA78; RANTES; MCP1; VEGFC; TSP1; PDGFBB; Eotax1; MCP4; MIP1b; SDF1; TIMP1; HGF; BDNF; CD40; VEGF; MCP2	0.00138116	0.0196937
1	GO	GO:0070848	response to growth factor	702	26	10	Sort; RANTES; MCP1; PDGFBB; BDNF; LAPTGF1; TSP1; VEGF; HGF; VEGFC	0.00140192	0.0196937
1	GO	GO:0043207	response to external biotic stimulus	1080	47	13	MDC; GROa; SDF1; ENA78; RANTES; MCP1; Eotax1; MIP1b; CD40; LAPTGF1; MCP4; MCP2; PAI1	0.00196984	0.0220334
1	GO	GO:0023051	regulation of signaling	3492	92	20	MDC; LAPTGF1; VEGF; HGF; EGF; MCP1; PDGFBB; BDNF; MIP1b; CD40; RANTES; SDF1; Eotax1; TSP1; MCP4; TIMP1; VEGFC; CD40L; MCP2; PAI1	0.00202606	0.0220334
1	GO	GO:0051173	positive regulation of nitrogen compound metabolic process	3199	78	18	MDC; LAPTGF1; VEGFC; HGF; EGF; MCP1; PDGFBB; BDNF; MIP1b; CD40; RANTES; Eotax1; TSP1; MCP4; VEGF; CD40L; MCP2; PAI1	0.00218795	0.0227655
1	GO	GO:0051345	positive regulation of hydrolase activity	778	32	10	MDC; RANTES; MCP1; BDNF; MIP1b; CD40; Eotax1; MCP4; VEGF; MCP2	0.00223009	0.0227655
1	GO	GO:0034612	response to tumor necrosis factor	312	32	10	MDC; RANTES; MCP1; Eotax1; MIP1b; CD40; TSP1; MCP4; CD40L; MCP2	0.00223009	0.0227655
1	GO	GO:0002687	positive regulation of leukocyte migration	139	23	8	SDF1; VEGFC; RANTES; MIP1b; TSP1; VEGF; MCP2; PAI1	0.0023645	0.0229019
1	GO	GO:2000401	regulation of lymphocyte migration	64	8	4	SDF1; RANTES; MCP1; MIP1b	0.00243041	0.0229019
1	GO	GO:0010634	positive regulation of epithelial cell migration	148	15	7	VEGFC; EGF; PDGFBB; LAPTGF1; CD40; TSP1; VEGF	0.00254548	0.0230978
1	GO	GO:0000278	mitotic cell cycle	1008	8	5	EGF; MCP1; HGF; LAPTGF1; PDGFBB	0.00243041	0.0246063
1	GO	GO:0071216	cellular response to biotic stimulus	223	15	7	GROa; ENA78; RANTES; MCP1; LAPTGF1; CD40; PAI1	0.00254548	0.0246063
1	GO	GO:0002685	regulation of leukocyte migration	205	27	9	SDF1; VEGFC; RANTES; MCP1; MIP1b; TSP1; VEGF; MCP2; PAI1	0.00200958	0.0251306
1	GO	GO:0010646	regulation of cell communication	3447	92	20	MDC; LAPTGF1; VEGF; HGF; EGF; MCP1; PDGFBB; BDNF; MIP1b; CD40; RANTES; SDF1; Eotax1; TSP1; MCP4; TIMP1; VEGFC; CD40L; MCP2; PAI1	0.00202606	0.0251306
1	GO	GO:0006022	aminoglycan metabolic process	172	5	4	EGF; HGF; LAPTGF1; PDGFBB	0.00204452	0.0251306
1	GO	GO:0070371	ERK1 and ERK2 cascade	313	33	10	MDC; RANTES; MCP1; PDGFBB; Eotax1; MIP1b; LAPTGF1; MCP4; EGF; MCP2	0.00302585	0.0253183
1	GO	GO:0002204	somatic recombination of immunoglobulin genes involved in immune response	48	3	3	CD40; CD40L; LAPTGF1	0.00330688	0.0253183
1	GO	GO:0006310	DNA recombination	304	3	3	CD40; CD40L; LAPTGF1	0.00330688	0.0253183
1	GO	GO:0006023	aminoglycan biosynthetic process	114	3	3	EGF; PDGFBB; LAPTGF1	0.00330688	0.0253183
1	GO	GO:2000177	regulation of neural precursor cell proliferation	81	3	3	EGF; VEGF; VEGFC	0.00330688	0.0253183
1	Reactome	R-HSA-418594	G alpha (i) signalling events	316	17	6	SDF1; GROa; ENA78; RANTES; MIP1b; MCP4	0.00639405	0.0263755
1	GO	GO:0007049	cell cycle	1860	13	6	EGF; MCP1; PDGFBB; LAPTGF1; TSP1; HGF	0.00609947	0.0269094
1	GO	GO:0016445	somatic diversification of immunoglobulins	65	3	3	CD40; CD40L; LAPTGF1	0.00330688	0.0273998
1	GO	GO:0002562	somatic diversification of immune receptors via germline recombination within a single locus	66	3	3	CD40; CD40L; LAPTGF1	0.00330688	0.0273998
1	GO	GO:0035148	tube formation	140	3	3	EGF; VEGF; LAPTGF1	0.00330688	0.0273998
1	GO	GO:0043269	regulation of ion transport	691	20	7	SDF1; RANTES; MCP1; PDGFBB; MIP1b; TSP1; EGF	0.00387204	0.028747
1	GO	GO:0032268	regulation of cellular protein metabolic process	2633	88	19	MDC; LAPTGF1; VEGF; HGF; EGF; MCP1; PDGFBB; BDNF; MIP1b; CD40; RANTES; Eotax1; TSP1; MCP4; TIMP1; VEGFC; CD40L; MCP2; PAI1	0.00399576	0.028793
1	GO	GO:0050673	epithelial cell proliferation	390	31	10	SDF1; VEGFC; EGF; MCP1; PDGFBB; Eotax1; LAPTGF1; TSP1; VEGF; HGF	0.00697147	0.0290478
1	GO	GO:0071219	cellular response to molecule of bacterial origin	199	15	7	GROa; ENA78; RANTES; MCP1; LAPTGF1; CD40; PAI1	0.00254548	0.0300366
1	GO	GO:0001935	endothelial cell proliferation	150	20	8	SDF1; VEGFC; EGF; MCP1; PDGFBB; Eotax1; TSP1; VEGF	0.00387204	0.0306243
1	GO	GO:0051174	regulation of phosphorus metabolic process	1806	75	17	MDC; LAPTGF1; VEGFC; HGF; EGF; MCP1; PDGFBB; BDNF; MIP1b; CD40; RANTES; Eotax1; TSP1; MCP4; VEGF; CD40L; MCP2	0.0046698	0.0316454
1	GO	GO:0010556	regulation of macromolecule biosynthetic process	4035	45	12	HGF; EGF; MCP1; PDGFBB; LAPTGF1; MIP1b; CD40; RANTES; TSP1; VEGF; CD40L; PAI1	0.00468712	0.0316454
1	GO	GO:0050678	regulation of epithelial cell proliferation	334	25	9	SDF1; VEGFC; EGF; MCP1; PDGFBB; LAPTGF1; Eotax1; TSP1; VEGF	0.0047791	0.0316454
1	GO	GO:0002208	somatic diversification of immunoglobulins involved in immune response	48	3	3	CD40; CD40L; LAPTGF1	0.00330688	0.0348403
1	GO	GO:0002381	immunoglobulin production involved in immunoglobulin mediated immune response	54	3	3	CD40; CD40L; LAPTGF1	0.00330688	0.0348403
1	GO	GO:0016447	somatic recombination of immunoglobulin gene segments	54	3	3	CD40; CD40L; LAPTGF1	0.00330688	0.0348403
1	KEGG	path:hsa04657	IL-17 signaling pathway - Homo sapiens (human)	94	10	5	ENA78; MCP1; GROa; Eotax1; MMP1	0.00896836	0.0358734
1	GO	GO:0010604	positive regulation of macromolecule metabolic process	3354	83	18	MDC; LAPTGF1; VEGFC; HGF; EGF; MCP1; PDGFBB; BDNF; MIP1b; CD40; RANTES; Eotax1; TSP1; MCP4; VEGF; CD40L; MCP2; PAI1	0.00593002	0.038233
1	GO	GO:0010594	regulation of endothelial cell migration	168	17	7	VEGFC; EGF; PDGFBB; LAPTGF1; CD40; TSP1; VEGF	0.00616443	0.0383778
1	GO	GO:0009967	positive regulation of signal transduction	1619	70	16	MDC; LAPTGF1; HGF; EGF; MCP1; PDGFBB; BDNF; MIP1b; CD40; RANTES; Eotax1; TSP1; MCP4; VEGF; CD40L; MCP2	0.00626577	0.0383778
1	GO	GO:0016310	phosphorylation	2393	78	17	MDC; LAPTGF1; VEGFC; HGF; EGF; MCP1; PDGFBB; BDNF; MIP1b; CD40; RANTES; Eotax1; TSP1; MCP4; VEGF; CD40L; MCP2	0.00827587	0.0490914
1	GO	GO:0051246	regulation of protein metabolic process	2861	92	19	MDC; LAPTGF1; VEGF; HGF; EGF; MCP1; PDGFBB; BDNF; MIP1b; CD40; RANTES; Eotax1; TSP1; MCP4; TIMP1; VEGFC; CD40L; MCP2; PAI1	0.00841567	0.0490914
1	GO	GO:0043901	negative regulation of multi-organism process	174	9	4	RANTES; TIMP1; MCP2; MIP1b	0.00488469	0.0496891
1	GO	GO:0010647	positive regulation of cell communication	1780	72	16	MDC; LAPTGF1; HGF; EGF; MCP1; PDGFBB; BDNF; MIP1b; CD40; RANTES; Eotax1; TSP1; MCP4; VEGF; CD40L; MCP2	0.00916778	0.050955
1	GO	GO:1902531	regulation of intracellular signal transduction	1880	72	16	MDC; HGF; EGF; MCP1; PDGFBB; Eotax1; MIP1b; CD40; RANTES; SDF1; LAPTGF1; TSP1; MCP4; VEGF; CD40L; MCP2	0.00916778	0.050955
1	GO	GO:0009059	macromolecule biosynthetic process	5040	47	12	HGF; EGF; MCP1; PDGFBB; LAPTGF1; MIP1b; CD40; RANTES; TSP1; VEGF; CD40L; PAI1	0.00745513	0.0733088
1	GO	GO:0048584	positive regulation of response to stimulus	2470	92	19	MDC; LAPTGF1; VEGFC; HGF; EGF; MCP1; PDGFBB; BDNF; MIP1b; CD40; RANTES; SDF1; Eotax1; TSP1; MCP4; VEGF; CD40L; MCP2; PAI1	0.00841567	0.0777151
1	GO	GO:0042692	muscle cell differentiation	336	10	5	LAPTGF1; Sort; PDGFBB; BDNF; VEGF	0.00872493	0.0777151
1	GO	GO:0010632	regulation of epithelial cell migration	229	18	7	VEGFC; EGF; PDGFBB; LAPTGF1; CD40; TSP1; VEGF	0.00902429	0.0777151
1	GO	GO:0023056	positive regulation of signaling	1787	72	16	MDC; LAPTGF1; HGF; EGF; MCP1; PDGFBB; BDNF; MIP1b; CD40; RANTES; Eotax1; TSP1; MCP4; VEGF; CD40L; MCP2	0.00916778	0.0777151
1	GO	GO:0022603	regulation of anatomical structure morphogenesis	1061	48	13	SDF1; LAPTGF1; VEGFC; EGF; MCP1; BDNF; CD40; Eotax1; TSP1; MCP4; VEGF; HGF; PAI1	0.00927993	0.0777151
2	GO	GO:0050873	brown fat cell differentiation	46	4	4	Leptin; FABPA; CPep; APN	0.000110681	0.0139204
2	GO	GO:0071375	cellular response to peptide hormone stimulus	324	7	5	IGFBP1; Leptin; APN; FetA; CPep	0.000178466	0.0139204
2	GO	GO:0010883	regulation of lipid storage	52	4	4	ApoB; CRP; C3; Leptin	0.000110681	0.014942
2	GO	GO:0032868	response to insulin	277	8	5	IGFBP1; Leptin; APN; FetA; CPep	0.000442856	0.0230285
2	GO	GO:0046626	regulation of insulin receptor signaling pathway	68	3	3	Leptin; FetA; CPep	0.00117322	0.0372572
2	GO	GO:0034219	carbohydrate transmembrane transport	112	6	4	Leptin; C3; CPep; APN	0.00143297	0.0372572
2	GO	GO:0008643	carbohydrate transport	145	6	4	Leptin; C3; CPep; APN	0.00143297	0.0372572
2	KEGG	path:hsa04152	AMPK signaling pathway - Homo sapiens (human)	120	3	3	Leptin; APN; CPep	0.00119536	0.0418376
2	GO	GO:0032870	cellular response to hormone stimulus	665	15	7	IGFBP2; Leptin; FetA; CPep; ApoB; APN; IGFBP1	0.000238599	0.0512987
2	GO	GO:1901653	cellular response to peptide	387	11	5	IGFBP1; Leptin; APN; FetA; CPep	0.00293976	0.0655147
2	GO	GO:0002526	acute inflammatory response	224	17	6	C3; FetA; HP; CPep; SAP; CRP	0.00467109	0.0910863
2	GO	GO:0019915	lipid storage	81	6	4	ApoB; CRP; C3; Leptin	0.00143297	0.0967254
3	Reactome	R-HSA-6798695	Neutrophil degranulation	487	25	9	Resist; MPO; UPAR; G6Pi; ENRAGE; NGAL; LOX1; MMP9tot; TNFR2	6.13e-06	0.000177796
3	GO	GO:0043312	neutrophil degranulation	490	25	9	Resist; MPO; UPAR; G6Pi; ENRAGE; NGAL; LOX1; MMP9tot; TNFR2	5.81e-06	0.000459183
3	GO	GO:0002275	myeloid cell activation involved in immune response	554	26	9	Resist; MPO; UPAR; G6Pi; ENRAGE; NGAL; LOX1; MMP9tot; TNFR2	8.65e-06	0.000459183
3	GO	GO:0002444	myeloid leukocyte mediated immunity	556	27	9	Resist; MPO; UPAR; G6Pi; ENRAGE; NGAL; LOX1; MMP9tot; TNFR2	1.26e-05	0.000459183
3	GO	GO:0036230	granulocyte activation	509	28	9	Resist; MPO; UPAR; G6Pi; ENRAGE; NGAL; LOX1; MMP9tot; TNFR2	1.81e-05	0.000494221
3	Reactome	R-HSA-168256	Immune System	1828	50	11	Resist; MPO; TNFR1; NGAL; G6Pi; ENRAGE; UPAR; TNFR2; LOX1; MMP9tot; IL16	5.07e-05	0.000497857
3	Reactome	R-HSA-168249	Innate Immune System	1065	31	9	Resist; MPO; UPAR; G6Pi; ENRAGE; NGAL; LOX1; MMP9tot; TNFR2	5.15e-05	0.000497857
3	GO	GO:0002446	neutrophil mediated immunity	504	26	9	Resist; MPO; UPAR; G6Pi; ENRAGE; NGAL; LOX1; MMP9tot; TNFR2	8.65e-06	0.00057959
3	GO	GO:0043299	leukocyte degranulation	541	26	9	Resist; MPO; UPAR; G6Pi; TNFR2; NGAL; LOX1; MMP9tot; ENRAGE	8.65e-06	0.000674747
3	GO	GO:0002274	myeloid leukocyte activation	658	33	9	Resist; MPO; UPAR; G6Pi; ENRAGE; NGAL; LOX1; MMP9tot; TNFR2	8.85e-05	0.00192828
3	GO	GO:0002366	leukocyte activation involved in immune response	723	35	9	Resist; MPO; UPAR; G6Pi; ENRAGE; NGAL; LOX1; MMP9tot; TNFR2	0.000153213	0.00278337
3	GO	GO:0002263	cell activation involved in immune response	727	35	9	Resist; MPO; UPAR; G6Pi; TNFR2; NGAL; LOX1; MMP9tot; ENRAGE	0.000153213	0.00597532
3	GO	GO:0099503	secretory vesicle	1015	47	9	Resist; MPO; UPAR; G6Pi; ENRAGE; NGAL; LOX1; MMP9tot; TNFR2	0.00208681	0.00834724
3	GO	GO:0002443	leukocyte mediated immunity	905	39	9	Resist; MPO; UPAR; G6Pi; TNFR2; NGAL; LOX1; MMP9tot; ENRAGE	0.000410708	0.0106784
3	GO	GO:0045055	regulated exocytosis	786	44	9	Resist; MPO; UPAR; G6Pi; ENRAGE; NGAL; LOX1; MMP9tot; TNFR2	0.00118775	0.0184949
3	GO	GO:0035579	specific granule membrane	91	4	3	UPAR; LOX1; TNFR2	0.00156723	0.0235084
3	GO	GO:0006887	exocytosis	901	46	9	Resist; MPO; UPAR; G6Pi; TNFR2; NGAL; LOX1; MMP9tot; ENRAGE	0.00173887	0.033908
3	GO	GO:0030667	secretory granule membrane	308	5	3	UPAR; LOX1; TNFR2	0.00373294	0.0438617
3	GO	GO:0044433	cytoplasmic vesicle part	1547	51	9	Resist; MPO; UPAR; G6Pi; TNFR2; NGAL; LOX1; MMP9tot; ENRAGE	0.00412059	0.0438617
3	GO	GO:0002947	tumor necrosis factor receptor superfamily complex	4	2	2	TNFR1; TNFR2	0.00598114	0.0438617
3	GO	GO:0097193	intrinsic apoptotic signaling pathway	279	10	4	UPAR; MMP9tot; TNFR2; TNFR1	0.00409581	0.0558054
3	GO	GO:1904748	regulation of apoptotic process involved in development	10	2	2	TNFR1; TNFR2	0.00598114	0.0724382
3	GO	GO:0046903	secretion	1469	67	10	Resist; MPO; TNFR1; UPAR; G6Pi; ENRAGE; NGAL; LOX1; MMP9tot; TNFR2	0.00784229	0.0854809
3	GO	GO:0032940	secretion by cell	1334	62	10	Resist; MPO; TNFR1; UPAR; G6Pi; TNFR2; NGAL; LOX1; MMP9tot; ENRAGE	0.0038819	0.0883152
3	GO	GO:0002252	immune effector process	1324	51	9	Resist; MPO; UPAR; G6Pi; TNFR2; NGAL; LOX1; MMP9tot; ENRAGE	0.00412059	0.0883152
3	GO	GO:0045321	leukocyte activation	1321	53	9	Resist; MPO; UPAR; G6Pi; TNFR2; NGAL; LOX1; MMP9tot; ENRAGE	0.00563714	0.0883152
4	GO	GO:0034364	high-density lipoprotein particle	27	9	7	ApoE; ApoC1; ApoA2; ApoA1; ApoC3; ApoH; CLU	8.19e-09	1.56e-07
4	GO	GO:1990777	lipoprotein particle	36	10	7	ApoE; ApoC1; ApoA2; ApoA1; ApoC3; ApoH; CLU	2.68e-08	2.55e-07
4	GO	GO:0034358	plasma lipoprotein particle	36	10	7	ApoE; ApoC1; ApoA2; ApoA1; ApoC3; ApoH; CLU	2.68e-08	2.68e-07
4	GO	GO:0032994	protein-lipid complex	39	10	7	ApoE; ApoC1; ApoA2; ApoA1; ApoC3; ApoH; CLU	2.68e-08	2.68e-07
4	GO	GO:0042627	chylomicron	13	8	6	ApoE; ApoC1; ApoA2; ApoA1; ApoC3; ApoH	2.46e-07	1.17e-06
4	GO	GO:0034385	triglyceride-rich plasma lipoprotein particle	20	8	6	ApoE; ApoC1; ApoA2; ApoA1; ApoC3; ApoH	2.46e-07	1.17e-06
4	GO	GO:0034361	very-low-density lipoprotein particle	20	8	6	ApoE; ApoC1; ApoA2; ApoA1; ApoC3; ApoH	2.46e-07	3.69e-06
4	KEGG	path:hsa04979	Cholesterol metabolism - Homo sapiens (human)	50	10	6	ApoE; ApoC1; ApoA2; ApoA1; ApoC3; ApoH	1.83e-06	3.55e-05
4	Reactome	R-HSA-975634	Retinoid metabolism and transport	45	7	5	ApoA2; ApoE; ApoA1; ApoC3; TTR	5.92e-06	3.55e-05
4	Reactome	R-HSA-6806667	Metabolism of fat-soluble vitamins	49	7	5	ApoA2; ApoE; ApoA1; ApoC3; TTR	5.92e-06	3.55e-05
4	Reactome	R-HSA-2187338	Visual phototransduction	103	7	5	TTR; ApoA2; ApoE; ApoA1; ApoC3	5.92e-06	3.55e-05
4	Reactome	R-HSA-196854	Metabolism of vitamins and cofactors	180	7	5	ApoA2; ApoE; ApoA1; ApoC3; TTR	5.92e-06	3.55e-05
4	Reactome	R-HSA-8963898	Plasma lipoprotein assembly	17	7	5	ApoC3; ApoE; ApoC1; ApoA2; ApoA1	5.92e-06	3.55e-05
4	GO	GO:0034366	spherical high-density lipoprotein particle	8	4	4	ApoA2; CLU; ApoA1; ApoC3	7.6e-06	5.7e-05
4	GO	GO:0070325	lipoprotein particle receptor binding	28	7	5	ApoA2; ApoE; ApoA1; CLU; ApoC3	5.74e-06	6.08e-05
4	GO	GO:0055102	lipase inhibitor activity	19	4	4	ApoA2; ApoA1; ApoC3; ApoC1	7.6e-06	6.08e-05
4	Reactome	R-HSA-9709957	Sensory Perception	585	8	5	ApoC3; ApoE; ApoA1; ApoA2; TTR	1.54e-05	6.91e-05
4	GO	GO:0060228	phosphatidylcholine-sterol O-acyltransferase activator activity	6	5	4	ApoA2; ApoE; ApoA1; ApoC1	3.68e-05	0.0001473
4	GO	GO:0001540	amyloid-beta binding	91	5	4	ApoE; CysC; ApoA1; CLU	3.68e-05	0.0001473
4	GO	GO:0005543	phospholipid binding	459	12	6	ApoE; ApoC1; ApoA2; ApoA1; ApoC3; ApoH	7.42e-06	0.000155724
4	GO	GO:0015748	organophosphate ester transport	113	6	5	ApoA2; ApoE; ApoA1; ApoC3; ApoC1	1.68e-06	0.000203855
4	GO	GO:0006639	acylglycerol metabolic process	135	11	6	ApoE; ApoC1; ApoA2; ApoA1; ApoC3; ApoH	3.79e-06	0.000229493
4	GO	GO:0065005	protein-lipid complex assembly	34	7	5	ApoA2; ApoE; ApoA1; ApoC3; ApoC1	5.74e-06	0.00023149
4	GO	GO:1901575	organic substance catabolic process	2245	26	8	ApoE; A1Micr; ApoA2; ApoA1; ApoC3; ApoC1; CLU; CysC	5.72e-06	0.000238001
4	GO	GO:0034377	plasma lipoprotein particle assembly	30	7	5	ApoA2; ApoE; ApoA1; ApoC3; ApoC1	5.74e-06	0.000238001
4	GO	GO:0034384	high-density lipoprotein particle clearance	12	4	4	ApoA2; ApoE; ApoA1; ApoC3	7.6e-06	0.000238001
4	GO	GO:0044248	cellular catabolic process	2438	28	8	ApoE; A1Micr; ApoA2; ApoA1; ApoC3; ApoC1; CLU; CysC	1.11e-05	0.000260402
4	GO	GO:0034375	high-density lipoprotein particle remodeling	18	6	5	ApoA2; ApoE; ApoA1; ApoC3; ApoC1	1.68e-06	0.000264506
4	GO	GO:0034381	plasma lipoprotein particle clearance	52	7	5	ApoA2; ApoE; ApoA1; ApoC3; ApoC1	5.74e-06	0.000286971
4	GO	GO:0006638	neutral lipid metabolic process	135	11	6	ApoE; ApoC1; ApoA2; ApoA1; ApoC3; ApoH	3.79e-06	0.000291056
4	GO	GO:0009894	regulation of catabolic process	1032	18	7	ApoE; ApoA2; ApoA1; CLU; ApoC1; ApoC3; CysC	6.18e-06	0.000291056
4	GO	GO:0046486	glycerolipid metabolic process	435	12	6	ApoE; ApoC1; ApoA2; ApoA1; ApoC3; ApoH	7.42e-06	0.000291056
4	GO	GO:0030234	enzyme regulator activity	1084	32	8	ApoE; A1Micr; ApoA2; ApoA1; ApoC3; ApoC1; CysC; ApoH	3.56e-05	0.000380836
4	GO	GO:0008289	lipid binding	789	16	6	ApoE; ApoC1; ApoA2; ApoA1; ApoC3; ApoH	5.86e-05	0.000380836
4	Reactome	R-HSA-8963888	Chylomicron assembly	9	6	4	ApoA2; ApoE; ApoA1; ApoC3	0.000109773	0.000395184
4	Reactome	R-HSA-8963901	Chylomicron remodeling	9	6	4	ApoA2; ApoE; ApoA1; ApoC3	0.000109773	0.000395184
4	GO	GO:0006869	lipid transport	364	20	7	ApoE; ApoC1; ApoA2; ApoA1; ApoC3; ApoH; CLU	1.45e-05	0.000438982
4	GO	GO:0033218	amide binding	397	6	4	ApoE; CysC; ApoA1; CLU	0.000107106	0.000464125
4	Reactome	R-HSA-8964058	HDL remodeling	9	3	3	ApoE; ApoA1; ApoC3	0.000175788	0.000575307
4	GO	GO:0010876	lipid localization	411	22	7	ApoE; ApoC1; ApoA2; ApoA1; ApoC3; ApoH; CLU	3.08e-05	0.000578469
4	GO	GO:0006721	terpenoid metabolic process	126	9	5	TTR; ApoA2; ApoE; ApoA1; ApoC3	3.26e-05	0.000647909
4	GO	GO:0034372	very-low-density lipoprotein particle remodeling	12	5	4	ApoA2; ApoE; ApoA1; ApoC3	3.68e-05	0.000647909
4	GO	GO:0015850	organic hydroxy compound transport	260	15	6	ApoE; ApoA2; ApoA1; CLU; ApoC1; ApoC3	3.75e-05	0.000647909
4	Reactome	R-HSA-8963899	Plasma lipoprotein remodeling	26	7	4	ApoE; ApoA1; ApoA2; ApoC3	0.000248244	0.000744733
4	GO	GO:0004857	enzyme inhibitor activity	389	17	6	A1Micr; ApoA2; ApoA1; ApoC3; ApoC1; CysC	8.85e-05	0.000749741
4	GO	GO:0042277	peptide binding	330	6	4	ApoE; CysC; ApoA1; CLU	0.000107106	0.000749741
4	Reactome	R-HSA-382551	Transport of small molecules	641	13	5	ApoC1; ApoA2; ApoE; ApoA1; ApoC3	0.000307329	0.000851065
4	GO	GO:0031329	regulation of cellular catabolic process	920	16	6	ApoE; ApoA1; ApoC3; ApoC1; CLU; CysC	5.86e-05	0.000853185
4	GO	GO:0034368	protein-lipid complex remodeling	34	10	5	ApoA2; ApoE; ApoA1; ApoC3; ApoC1	6.35e-05	0.000853185
4	GO	GO:0070653	high-density lipoprotein particle receptor binding	3	3	3	ApoA2; ApoA1; ApoC3	0.000172533	0.000862664
4	GO	GO:0050994	regulation of lipid catabolic process	62	6	4	ApoA2; ApoA1; ApoC3; ApoC1	0.000107106	0.000913005
4	GO	GO:0010872	regulation of cholesterol esterification	12	6	4	ApoA2; ApoE; ApoA1; ApoC1	0.000107106	0.000913005
4	GO	GO:0034433	steroid esterification	16	6	4	ApoA2; ApoE; ApoA1; ApoC1	0.000107106	0.000913005
4	GO	GO:0034371	chylomicron remodeling	9	6	4	ApoA2; ApoE; ApoA1; ApoC3	0.000107106	0.000913005
4	GO	GO:0051129	negative regulation of cellular component organization	760	26	7	ApoE; ApoA2; ApoA1; CLU; ApoC1; ApoC3; CysC	0.000110092	0.000913005
4	GO	GO:0015711	organic anion transport	505	11	5	ApoA2; ApoE; ApoA1; ApoC3; ApoC1	0.000113182	0.000913005
4	GO	GO:0034369	plasma lipoprotein particle remodeling	34	10	5	ApoA2; ApoE; ApoA1; ApoC3; ApoC1	6.35e-05	0.000994208
4	GO	GO:0006720	isoprenoid metabolic process	146	9	5	TTR; ApoA2; ApoE; ApoA1; ApoC3	3.26e-05	0.00102401
4	GO	GO:0010903	negative regulation of very-low-density lipoprotein particle remodeling	4	3	3	ApoA2; ApoA1; ApoC3	0.000172533	0.00126869
4	GO	GO:0006820	anion transport	657	12	5	ApoA2; ApoE; ApoA1; ApoC3; ApoC1	0.00018873	0.00126869
4	GO	GO:0060191	regulation of lipase activity	96	12	5	ApoH; ApoA2; ApoA1; ApoC3; ApoC1	0.00018873	0.00126869
4	GO	GO:0034367	protein-containing complex remodeling	36	10	5	ApoA2; ApoE; ApoA1; ApoC3; ApoC1	6.35e-05	0.00142332
4	GO	GO:0071825	protein-lipid complex subunit organization	56	10	5	ApoA2; ApoE; ApoA1; ApoC3; ApoC1	6.35e-05	0.00142332
4	GO	GO:0097006	regulation of plasma lipoprotein particle levels	88	11	5	ApoA2; ApoE; ApoA1; ApoC3; ApoC1	0.000113182	0.00151988
4	GO	GO:0046503	glycerolipid catabolic process	75	7	4	ApoA2; ApoA1; ApoC3; ApoC1	0.000242261	0.00154282
4	GO	GO:0071827	plasma lipoprotein particle organization	52	10	5	ApoA2; ApoE; ApoA1; ApoC3; ApoC1	6.35e-05	0.0015865
4	GO	GO:0044255	cellular lipid metabolic process	1089	27	7	ApoE; ApoC1; ApoA2; ApoA1; ApoC3; ApoH; TTR	0.000145818	0.00159092
4	GO	GO:0006629	lipid metabolic process	1430	38	8	ApoE; ApoC1; ApoA2; TTR; ApoA1; ApoC3; ApoH; CLU	0.000152322	0.00159092
4	GO	GO:0009056	catabolic process	2717	36	8	ApoE; A1Micr; ApoA2; ApoA1; ApoC3; ApoC1; CLU; CysC	9.69e-05	0.00161507
4	Reactome	R-HSA-8964043	Plasma lipoprotein clearance	29	4	3	ApoE; ApoA1; ApoC1	0.000679788	0.00174803
4	GO	GO:0034378	chylomicron assembly	11	6	4	ApoA2; ApoE; ApoA1; ApoC3	0.000107106	0.00177696
4	GO	GO:0034370	triglyceride-rich lipoprotein particle remodeling	14	6	4	ApoA2; ApoE; ApoA1; ApoC3	0.000107106	0.00177696
4	GO	GO:0042157	lipoprotein metabolic process	133	11	5	ApoA2; ApoE; ApoA1; ApoC3; ApoC1	0.000113182	0.00177696
4	GO	GO:0032368	regulation of lipid transport	121	13	5	ApoA2; ApoE; ApoA1; ApoC3; ApoC1	0.000298275	0.00180456
4	GO	GO:0016192	vesicle-mediated transport	2167	69	10	ApoE; A1Micr; ApoA2; TTR; ApoA1; ApoC3; ApoC1; CLU; CysC; ApoH	0.000131583	0.00187805
4	GO	GO:0010901	regulation of very-low-density lipoprotein particle remodeling	6	3	3	ApoA2; ApoA1; ApoC3	0.000172533	0.00208367
4	GO	GO:0050821	protein stabilization	191	3	3	ApoA2; ApoA1; CLU	0.000172533	0.00208367
4	GO	GO:0016042	lipid catabolic process	346	12	5	ApoA2; ApoE; ApoA1; ApoC3; ApoC1	0.00018873	0.00211648
4	GO	GO:0050997	quaternary ammonium group binding	33	4	3	ApoA2; ApoA1; ApoC1	0.000667344	0.00216887
4	GO	GO:0043086	negative regulation of catalytic activity	791	29	7	ApoE; A1Micr; ApoA2; ApoA1; ApoC3; ApoC1; CysC	0.000246612	0.0025812
4	GO	GO:0045833	negative regulation of lipid metabolic process	94	8	4	ApoA2; ApoE; ApoC1; ApoC3	0.000469627	0.00270595
4	GO	GO:0070405	ammonium ion binding	71	5	3	ApoA2; ApoA1; ApoC1	0.00161312	0.00286777
4	GO	GO:0015485	cholesterol binding	50	5	3	ApoA2; ApoA1; ApoC3	0.00161312	0.00286777
4	GO	GO:0032934	sterol binding	60	5	3	ApoA2; ApoA1; ApoC3	0.00161312	0.00286777
4	GO	GO:0017127	cholesterol transporter activity	21	5	3	ApoA2; ApoE; ApoA1	0.00161312	0.00286777
4	GO	GO:0120015	intermembrane sterol transfer activity	22	5	3	ApoA2; ApoE; ApoA1	0.00161312	0.00286777
4	Reactome	R-HSA-1430728	Metabolism	1954	17	5	ApoC3; ApoE; ApoA1; ApoA2; TTR	0.00131929	0.0031663
4	GO	GO:0034363	intermediate-density lipoprotein particle	5	4	3	ApoE; ApoA1; ApoC3	0.000667344	0.00333672
4	GO	GO:0031210	phosphatidylcholine binding	33	4	3	ApoA2; ApoA1; ApoC1	0.000667344	0.00350356
4	GO	GO:0008047	enzyme activator activity	539	16	5	ApoH; ApoA2; ApoE; ApoA1; ApoC1	0.000930535	0.00390825
4	GO	GO:0120020	intermembrane cholesterol transfer activity	21	5	3	ApoA2; ApoE; ApoA1	0.00161312	0.0040328
4	GO	GO:0051346	negative regulation of hydrolase activity	447	24	6	A1Micr; ApoA2; ApoA1; ApoC3; ApoC1; CysC	0.000813465	0.00413033
4	GO	GO:0055088	lipid homeostasis	146	9	4	ApoA2; ApoE; ApoA1; ApoC3	0.000819239	0.00413033
4	GO	GO:0009896	positive regulation of catabolic process	462	9	4	ApoA2; ApoE; ApoA1; CLU	0.000819239	0.00413033
4	GO	GO:0043178	alcohol binding	86	5	3	ApoA2; ApoA1; ApoC3	0.00161312	0.00423444
4	GO	GO:0120013	intermembrane lipid transfer activity	29	5	3	ApoA2; ApoE; ApoA1	0.00161312	0.00423444
4	GO	GO:0015248	sterol transporter activity	34	5	3	ApoA2; ApoE; ApoA1	0.00161312	0.00423444
4	GO	GO:0006897	endocytosis	861	35	7	ApoE; A1Micr; ApoA2; ApoA1; ApoC3; ApoC1; CLU	0.000943921	0.00456858
4	GO	GO:0071813	lipoprotein particle binding	28	6	3	ApoA2; ApoE; ApoA1	0.00311914	0.00460087
4	GO	GO:0034190	apolipoprotein receptor binding	6	2	2	ApoA2; ApoA1	0.00345066	0.00460087
4	GO	GO:0048156	tau protein binding	44	2	2	ApoE; CLU	0.00345066	0.00460087
4	GO	GO:0060627	regulation of vesicle-mediated transport	530	23	6	ApoE; ApoA2; ApoA1; CLU; ApoC1; ApoC3	0.000625138	0.00551437
4	GO	GO:0046470	phosphatidylcholine metabolic process	91	4	3	ApoA2; ApoA1; ApoC1	0.000667344	0.00551437
4	GO	GO:0034380	high-density lipoprotein particle assembly	15	4	3	ApoA2; ApoE; ApoA1	0.000667344	0.00551437
4	GO	GO:0034382	chylomicron remnant clearance	8	4	3	ApoE; ApoC1; ApoC3	0.000667344	0.00551437
4	GO	GO:0071830	triglyceride-rich lipoprotein particle clearance	8	4	3	ApoE; ApoC1; ApoC3	0.000667344	0.00570276
4	GO	GO:0034447	very-low-density lipoprotein particle clearance	9	4	3	ApoE; ApoC1; ApoC3	0.000667344	0.00570276
4	GO	GO:0008035	high-density lipoprotein particle binding	10	2	2	ApoA2; ApoA1	0.00345066	0.00575109
4	GO	GO:0044242	cellular lipid catabolic process	239	9	4	ApoA2; ApoA1; ApoC3; ApoC1	0.000819239	0.00612479
4	GO	GO:0030258	lipid modification	269	9	4	ApoA2; ApoE; ApoA1; ApoC1	0.000819239	0.00612479
4	GO	GO:1901565	organonitrogen compound catabolic process	1349	16	5	A1Micr; ApoE; CysC; ApoC1; CLU	0.000930535	0.00617482
4	GO	GO:1905952	regulation of lipid localization	158	16	5	ApoA2; ApoE; ApoA1; ApoC3; ApoC1	0.000930535	0.00617482
4	GO	GO:0098657	import into cell	1021	35	7	ApoE; A1Micr; ApoA2; ApoA1; ApoC3; ApoC1; CLU	0.000943921	0.00617482
4	GO	GO:0006066	alcohol metabolic process	371	9	4	ApoA2; ApoE; ApoA1; TTR	0.000819239	0.00641738
4	GO	GO:0005496	steroid binding	100	6	3	ApoA2; ApoA1; ApoC3	0.00311914	0.00655019
4	GO	GO:0071814	protein-lipid complex binding	28	6	3	ApoA2; ApoE; ApoA1	0.00311914	0.00655019
4	GO	GO:0044092	negative regulation of molecular function	1132	35	7	ApoE; A1Micr; ApoA2; ApoA1; ApoC3; ApoC1; CysC	0.000943921	0.00682528
4	GO	GO:0006650	glycerophospholipid metabolic process	349	5	3	ApoA2; ApoA1; ApoC1	0.00161312	0.00722918
4	GO	GO:0090207	regulation of triglyceride metabolic process	37	5	3	ApoE; ApoA1; ApoC3	0.00161312	0.00722918
4	BioCarta	pparapathway	mechanism of gene regulation by peroxisome proliferators via ppara	52	2	2	ApoA2; ApoA1	0.00349379	0.00786103
4	GO	GO:0044877	protein-containing complex binding	1223	30	6	ApoE; A1Micr; ApoA2; ApoA1; TTR; CLU	0.0030918	0.00803867
4	GO	GO:0009895	negative regulation of catabolic process	320	11	4	ApoA2; CysC; ApoC1; ApoC3	0.00201447	0.00870538
4	GO	GO:0120009	intermembrane lipid transfer	46	5	3	ApoA2; ApoE; ApoA1	0.00161312	0.0100653
4	GO	GO:0071702	organic substance transport	2589	38	7	ApoE; ApoC1; ApoA2; ApoA1; ApoC3; ApoH; CLU	0.00166687	0.0100653
4	GO	GO:0097164	ammonium ion metabolic process	223	5	3	ApoA2; ApoA1; ApoC1	0.00161312	0.0101089
4	GO	GO:0031647	regulation of protein stability	297	5	3	ApoA2; ApoA1; CLU	0.00161312	0.0101089
4	GO	GO:0070062	extracellular exosome	2146	72	9	ApoE; A1Micr; ApoA2; TTR; ApoA1; ApoC3; ApoH; CLU; CysC	0.00317177	0.010352
4	GO	GO:0034365	discoidal high-density lipoprotein particle	3	2	2	ApoE; ApoA1	0.00345066	0.010352
4	Reactome	R-HSA-2173782	Binding and Uptake of Ligands by Scavenger Receptors	42	7	3	A1Micr; ApoE; ApoA1	0.00537167	0.0107433
4	KEGG	path:hsa03320	PPAR signaling pathway - Homo sapiens (human)	76	7	3	ApoA2; ApoA1; ApoC3	0.00537167	0.0107433
4	GO	GO:0005319	lipid transporter activity	136	7	3	ApoA2; ApoE; ApoA1	0.00527679	0.0114331
4	GO	GO:0046461	neutral lipid catabolic process	48	6	3	ApoA2; ApoA1; ApoC3	0.00311914	0.0119294
4	GO	GO:0006633	fatty acid biosynthetic process	163	6	3	ApoC3; ApoA1; ApoC1	0.00311914	0.0119294
4	GO	GO:0010565	regulation of cellular ketone metabolic process	177	6	3	ApoC3; ApoA1; ApoC1	0.00311914	0.0119294
4	GO	GO:0006656	phosphatidylcholine biosynthetic process	39	2	2	ApoA2; ApoA1	0.00345066	0.0119294
4	GO	GO:0009395	phospholipid catabolic process	51	2	2	ApoA2; ApoC1	0.00345066	0.0119294
4	GO	GO:0010915	regulation of very-low-density lipoprotein particle clearance	4	2	2	ApoC1; ApoC3	0.00345066	0.0119294
4	GO	GO:0010985	negative regulation of lipoprotein particle clearance	9	2	2	ApoC1; ApoC3	0.00345066	0.0119294
4	GO	GO:1903561	extracellular vesicle	2167	72	9	ApoE; A1Micr; ApoA2; TTR; ApoA1; ApoC3; ApoH; CLU; CysC	0.00317177	0.0120527
4	GO	GO:0043062	extracellular structure organization	454	40	7	ApoE; ApoA2; ApoA1; ApoC3; ApoC1; TTR; CysC	0.00236292	0.0138821
4	GO	GO:0030163	protein catabolic process	958	12	4	A1Micr; ApoE; CysC; CLU	0.00292734	0.0163235
4	GO	GO:0008610	lipid biosynthetic process	726	20	5	ApoA2; ApoE; ApoA1; ApoC3; ApoC1	0.00294628	0.0163235
4	GO	GO:0065003	protein-containing complex assembly	1743	30	6	ApoE; ApoA2; ApoA1; CLU; ApoC1; ApoC3	0.0030918	0.0163235
4	GO	GO:0044265	cellular macromolecule catabolic process	1207	6	3	ApoE; CysC; CLU	0.00311914	0.0163235
4	GO	GO:0010984	regulation of lipoprotein particle clearance	18	2	2	ApoC1; ApoC3	0.00345066	0.0169298
4	GO	GO:1900221	regulation of amyloid-beta clearance	17	2	2	ApoE; CLU	0.00345066	0.0169298
4	GO	GO:0008203	cholesterol metabolic process	145	7	3	ApoA2; ApoE; ApoA1	0.00527679	0.0172565
4	GO	GO:0007265	Ras protein signal transduction	339	7	3	ApoE; ApoA1; ApoC3	0.00527679	0.0172565
4	GO	GO:0019216	regulation of lipid metabolic process	415	23	5	ApoA2; ApoE; ApoA1; ApoC3; ApoC1	0.00586063	0.0186615
4	GO	GO:0043230	extracellular organelle	2169	72	9	ApoE; A1Micr; ApoA2; TTR; ApoA1; ApoC3; ApoH; CLU; CysC	0.00317177	0.0187839
4	GO	GO:0072562	blood microparticle	148	21	5	A1Micr; ApoA2; ApoE; ApoA1; CLU	0.00375678	0.0187839
4	GO	GO:0018158	protein oxidation	14	2	2	ApoA2; ApoA1	0.00345066	0.0190801
4	GO	GO:0046890	regulation of lipid biosynthetic process	195	15	4	ApoC3; ApoE; ApoA1; ApoC1	0.00733388	0.0227538
4	GO	GO:0031410	cytoplasmic vesicle	2421	64	8	ApoE; ApoA2; TTR; ApoA1; CLU; ApoH; ApoC3; CysC	0.009244	0.02311
4	GO	GO:1902652	secondary alcohol metabolic process	149	7	3	ApoA2; ApoE; ApoA1	0.00527679	0.0236702
4	GO	GO:0016125	sterol metabolic process	161	7	3	ApoA2; ApoE; ApoA1	0.00527679	0.0236702
4	GO	GO:1905953	negative regulation of lipid localization	44	7	3	ApoA2; ApoC1; ApoC3	0.00527679	0.0236702
4	GO	GO:0097708	intracellular vesicle	2426	64	8	ApoE; ApoA2; TTR; ApoA1; CLU; ApoH; ApoC3; CysC	0.009244	0.0240029
4	GO	GO:0062014	negative regulation of small molecule metabolic process	103	8	3	ApoE; ApoC1; ApoC3	0.0081611	0.0240852
4	GO	GO:0042176	regulation of protein catabolic process	397	8	3	ApoE; CysC; CLU	0.0081611	0.0240852
4	GO	GO:0009057	macromolecule catabolic process	1442	14	4	A1Micr; ApoE; CysC; CLU	0.00555366	0.0242201
4	GO	GO:0045834	positive regulation of lipid metabolic process	146	16	4	ApoA2; ApoE; ApoA1; ApoC1	0.00946833	0.0257624
4	GO	GO:0043933	protein-containing complex subunit organization	2086	33	6	ApoE; ApoA2; ApoA1; CLU; ApoC1; ApoC3	0.0053427	0.027476
4	GO	GO:1901615	organic hydroxy compound metabolic process	547	14	4	ApoA2; ApoE; ApoA1; TTR	0.00555366	0.027476
4	GO	GO:0008202	steroid metabolic process	323	15	4	ApoA2; ApoE; ApoA1; ApoC1	0.00733388	0.0311194
4	GO	GO:0009892	negative regulation of metabolic process	3076	48	7	ApoE; A1Micr; ApoA2; ApoC1; CLU; ApoC3; CysC	0.00786845	0.0316756
4	GO	GO:0051241	negative regulation of multicellular organismal process	1181	48	7	ApoE; ApoC1; ApoA2; ApoA1; ApoC3; ApoH; CysC	0.00786845	0.0316756
4	GO	GO:0061024	membrane organization	982	15	4	ApoA2; ApoE; ApoA1; CLU	0.00733388	0.0317665
4	GO	GO:0097435	supramolecular fiber organization	709	15	4	ApoE; CysC; ApoA1; CLU	0.00733388	0.0317665
4	GO	GO:0006810	transport	5099	101	10	ApoE; A1Micr; ApoA2; TTR; ApoA1; ApoC3; ApoC1; CLU; CysC; ApoH	0.00743472	0.0317665
4	GO	GO:0007264	small GTPase mediated signal transduction	502	8	3	ApoE; ApoA1; ApoC3	0.0081611	0.0320323
4	GO	GO:0062012	regulation of small molecule metabolic process	457	16	4	ApoC3; ApoE; ApoA1; ApoC1	0.00946833	0.0357064
4	GO	GO:0033036	macromolecule localization	3016	43	7	ApoE; ApoC1; ApoA2; ApoA1; ApoC3; ApoH; CLU	0.00383517	0.0479396
4	GO	GO:0051234	establishment of localization	5250	101	10	ApoE; A1Micr; ApoA2; TTR; ApoA1; ApoC3; ApoC1; CLU; CysC; ApoH	0.00743472	0.0714779
4	GO	GO:0044281	small molecule metabolic process	2157	36	6	ApoE; ApoA2; ApoA1; TTR; ApoC1; ApoC3	0.00869267	0.0714779
5	GO	GO:0005829	cytosol	5316	34	6	A1Macr; NSE; MIF; LGL; AldRed; SOD1	0.000348463	0.00348463
5	GO	GO:0005654	nucleoplasm	4103	13	4	MIF; LGL; AldRed; SOD1	0.000786607	0.00393304
5	GO	GO:0032838	plasma membrane bounded cell projection cytoplasm	217	2	2	AldRed; SOD1	0.00161031	0.00477037
5	GO	GO:0031981	nuclear lumen	4461	16	4	MIF; LGL; AldRed; SOD1	0.00190815	0.00477037
5	GO	GO:0016829	lyase activity	194	2	2	NSE; LGL	0.00161031	0.00644122
5	GO	GO:0099568	cytoplasmic region	510	4	2	AldRed; SOD1	0.00926306	0.0185261
5	GO	GO:0044281	small molecule metabolic process	2157	36	6	NSE; MSP; MIF; LGL; AldRed; SOD1	0.000498116	0.021419
5	Reactome	R-HSA-71387	Metabolism of carbohydrates	285	3	2	NSE; AldRed	0.00478876	0.0287326
5	GO	GO:0044283	small molecule biosynthetic process	797	22	5	NSE; MSP; MIF; AldRed; SOD1	0.000523784	0.0366649
5	GO	GO:0051186	cofactor metabolic process	612	14	4	NSE; LGL; AldRed; SOD1	0.0010838	0.037933
5	GO	GO:0005975	carbohydrate metabolic process	644	16	4	NSE; MSP; LGL; AldRed	0.00190815	0.0445234
5	GO	GO:0019319	hexose biosynthetic process	90	7	3	NSE; MSP; AldRed	0.00163135	0.0614936
5	GO	GO:0035722	interleukin-12-mediated signaling pathway	47	3	2	MIF; SOD1	0.00473027	0.0614936
5	GO	GO:0070671	response to interleukin-12	50	3	2	MIF; SOD1	0.00473027	0.0614936
5	GO	GO:0044428	nuclear part	4830	20	4	MIF; LGL; AldRed; SOD1	0.00475854	0.0713781
5	GO	GO:0006790	sulfur compound metabolic process	379	3	2	LGL; SOD1	0.00473027	0.0738751
5	GO	GO:0005996	monosaccharide metabolic process	291	10	3	NSE; MSP; AldRed	0.00527679	0.0738751
6	GO	GO:0045519	interleukin-23 receptor binding	2	2	2	IL12p40; IL23	0.00115022	0.00230044
6	Reactome	R-HSA-9020933	Interleukin-23 signaling	9	2	2	IL12p40; IL23	0.0011646	0.012882
6	Reactome	R-HSA-449147	Signaling by Interleukins	240	10	3	IL1ra; IL23; IL12p40	0.00317592	0.012882
6	Reactome	R-HSA-447115	Interleukin-12 family signaling	18	3	2	IL12p40; IL23	0.00343519	0.012882
6	KEGG	path:hsa04625	C-type lectin receptor signaling pathway - Homo sapiens (human)	104	3	2	IL12p40; IL23	0.00343519	0.012882
6	Reactome	R-HSA-140877	Formation of Fibrin Clot (Clotting Cascade)	37	4	2	P08709; P07204	0.00675486	0.0168872
6	KEGG	path:hsa05321	Inflammatory bowel disease - Homo sapiens (human)	65	4	2	IL12p40; IL23	0.00675486	0.0168872
6	GO	GO:0070743	interleukin-23 complex	2	2	2	IL12p40; IL23	0.00115022	0.0172533
6	GO	GO:0038155	interleukin-23-mediated signaling pathway	9	2	2	IL12p40; IL23	0.00115022	0.0268384
6	GO	GO:0043380	regulation of memory T cell differentiation	12	2	2	IL12p40; IL23	0.00115022	0.0268384
6	GO	GO:0010453	regulation of cell fate commitment	29	2	2	IL12p40; IL23	0.00115022	0.0268384
6	GO	GO:0032645	regulation of granulocyte macrophage colony-stimulating factor production	15	3	2	IL12p40; IL23	0.00339315	0.0295845
6	GO	GO:0002363	alpha-beta T cell lineage commitment	21	3	2	IL12p40; IL23	0.00339315	0.0295845
6	GO	GO:0072538	T-helper 17 type immune response	32	3	2	IL12p40; IL23	0.00339315	0.0295845
6	GO	GO:0001912	positive regulation of leukocyte mediated cytotoxicity	55	3	2	IL12p40; IL23	0.00339315	0.0295845
6	GO	GO:1903708	positive regulation of hemopoiesis	200	11	3	IL12p40; IL23; SCF	0.00422636	0.0295845
6	GO	GO:0045637	regulation of myeloid cell differentiation	258	11	3	IL12p40; IL23; SCF	0.00422636	0.0295845
6	GO	GO:0032660	regulation of interleukin-17 production	31	4	2	IL12p40; IL23	0.00667289	0.0311175
6	GO	GO:0001914	regulation of T cell mediated cytotoxicity	38	4	2	IL12p40; IL23	0.00667289	0.0311175
6	GO	GO:0045622	regulation of T-helper cell differentiation	38	4	2	IL12p40; IL23	0.00667289	0.0311175
6	GO	GO:0042088	T-helper 1 type immune response	41	4	2	IL12p40; IL23	0.00667289	0.0311175
6	GO	GO:0032649	regulation of interferon-gamma production	106	4	2	IL12p40; IL23	0.00667289	0.0311175
6	GO	GO:0002573	myeloid leukocyte differentiation	205	13	3	IL12p40; IL23; SCF	0.00711256	0.0311175
6	GO	GO:0090713	immunological memory process	17	2	2	IL12p40; IL23	0.00115022	0.0506096
6	GO	GO:0090715	immunological memory formation process	14	2	2	IL12p40; IL23	0.00115022	0.0619626
6	GO	GO:0032604	granulocyte macrophage colony-stimulating factor production	16	3	2	IL12p40; IL23	0.00339315	0.0619626
6	GO	GO:0043368	positive T cell selection	36	3	2	IL12p40; IL23	0.00339315	0.0619626
6	GO	GO:0032620	interleukin-17 production	35	4	2	IL12p40; IL23	0.00667289	0.0619626
6	GO	GO:0001913	T cell mediated cytotoxicity	50	4	2	IL12p40; IL23	0.00667289	0.0619626
6	GO	GO:0032609	interferon-gamma production	111	4	2	IL12p40; IL23	0.00667289	0.0619626
6	GO	GO:0045165	cell fate commitment	243	4	2	IL12p40; IL23	0.00667289	0.0619626
6	GO	GO:0045058	T cell selection	48	3	2	IL12p40; IL23	0.00339315	0.0746492

## Sheet: STable 4
Supplementary Table 4: Linear regression of each of the quantile normal transformed proteomic eigengenes on the MDD status (control (reference), remitted, current) for current MDD subjects vs controls
	beta	std. error	t value	p value	adj p value	beta	std. error	t value	p value	adj p value	beta	std. error	t value	p value	adj p value
ME1	0.0140917	0.0646076	0.218113	0.827369	1	-0.0326634	0.0646999	-0.504845	0.613738	1	-0.0541936	0.063362	-0.855301	0.392514	1
ME2	0.168905	0.0651563	2.59231	0.00962086	0.0577251	0.118803	0.065188	1.82247	0.0685729	0.411437	0.0531278	0.0507633	1.04658	0.295454	1
ME3	0.127658	0.0663516	1.92396	0.0545381	0.327229	0.0764692	0.0658253	1.1617	0.245533	1	0.0584467	0.0649313	0.900131	0.368188	1
ME4	0.0483861	0.0565644	0.855415	0.392451	1	0.0131743	0.0561275	0.23472	0.814456	1	0.00043103	0.0556244	0.00774894	0.993818	1
ME5	0.0599122	0.0490728	1.22088	0.222311	1	0.0579021	0.0495718	1.16805	0.242964	1	0.0477633	0.0492221	0.970363	0.332014	1
ME6	0.119935	0.0612814	1.95712	0.0505091	0.303055	0.105148	0.0614001	1.71251	0.0869983	0.52199	0.091632	0.0608871	1.50495	0.132537	0.795222
	All models were adjusted for batch, research center, sex, age and years of education.					All models were adjusted for batch, research center, sex, age, years of education, smoking, alcohol consumption, number of chronic diseases and physical activity.					All models were adjusted for batch, research center, sex, age, years of education, smoking, alcohol consumption, number of chronic diseases, physical activity and BMI.

## Sheet: Sup. Table 6
Supplementary Table 6: Weights of the proteomic analytes in the cluster eigenprotein
Analyte	Weights
APN	0.181166
ApoB	-0.153553
Cpep	-0.281351
CRP	-0.220152
CathD	-0.205813
C3	-0.284205
FABPA	-0.216838
FetA	-0.137257
GSTa	-0.238238
HP	-0.178278
INS	-0.276758
IGFBP1	0.180718
IGFBP2	0.200565
Leptin	-0.202249
PSAT	-0.220244
Prost	-0.204227
SAP	-0.287911
TPA	-0.246754
UPA	0.168196
VKDPS	-0.224541
VN	-0.188031

## Sheet: STable 5
Supplementary Table 5: Linear regression of the quantile normal transformed eigenprotein on each of the items from the IDS-SR30 for current MDD subjects with the high endorsement of item versus healthy controls.
	beta	std. error	t value	p value	adj p value	beta	std. error	t value	p value	adj p value	beta	std. error	t value	p value	adj p value
Difficulty falling asleep	0.31099	0.0778336	3.99558	6.75117e-05	0.00189033	0.242085	0.0782375	3.09422	0.00200804	0.0562251	0.11376	0.0611355	1.86078	0.0629624	1
Awakenings during the night	0.143082	0.0766849	1.86585	0.0622485	1	0.081475	0.0767229	1.06194	0.288427	1	0.0162847	0.0597398	0.272594	0.785201	1
Waking too early	0.155569	0.0948605	1.63998	0.10121	1	0.0971054	0.0945845	1.02665	0.304743	1	0.0583631	0.0735505	0.793511	0.4276	1
Sleeping too much	0.431755	0.105904	4.07683	4.79388e-05	0.00134229	0.339102	0.106633	3.18009	0.00150114	0.0420319	0.221969	0.0830738	2.67195	0.00761949	0.213346
Feeling sad	0.170906	0.0767254	2.2275	0.0260543	0.72952	0.10812	0.0769104	1.40579	0.159983	1	-0.00500441	0.0598893	-0.0835609	0.933416	1
Feeling irritable	0.243967	0.0807723	3.02043	0.0025648	0.0718144	0.185943	0.0806784	2.30474	0.0213107	0.5967	0.0289195	0.0631199	0.458168	0.646895	1
Feeling anxious or tense	0.210461	0.0786594	2.67559	0.00753698	0.211036	0.138636	0.0790291	1.75424	0.0795841	1	0.0361683	0.0615983	0.587164	0.557178	1
Decreased mood reactivity	0.231791	0.0965722	2.40019	0.0165022	0.462062	0.149468	0.097083	1.53959	0.123863	1	0.000277002	0.0756638	0.00366096	0.997079	1
Mood related to time of day	0.344601	0.108657	3.17146	0.00154644	0.0433004	0.302215	0.107765	2.80438	0.00510428	0.14292	0.132441	0.0843721	1.56973	0.116683	1
Quality of mood	0.208455	0.074716	2.78996	0.00533514	0.149384	0.146563	0.0747337	1.96114	0.0500393	1	0.0607517	0.058299	1.04207	0.297539	1
Decreased concentration	0.201893	0.0789607	2.55688	0.0106544	0.298323	0.134973	0.0792065	1.70406	0.0885675	1	0.0409525	0.0616417	0.664364	0.506555	1
Negative view of self	0.107617	0.0787883	1.36591	0.172165	1	0.0580486	0.0787095	0.737505	0.460926	1	0.00280946	0.0611199	0.0459663	0.963343	1
Negative view of future	0.193354	0.0890321	2.17174	0.030024	0.840671	0.0947245	0.08982	1.0546	0.291768	1	-0.0393697	0.0698689	-0.56348	0.573189	1
Suicidal thoughts	0.234626	0.0994298	2.35971	0.0184107	0.515499	0.174238	0.0991672	1.75701	0.0791116	1	0.0145803	0.0769379	0.189508	0.84972	1
Reduced general interest	0.25068	0.0928547	2.6997	0.00701439	0.196403	0.181838	0.0928682	1.95803	0.0504034	1	0.0418181	0.0723251	0.578196	0.563215	1
Reduced energy level	0.2464	0.0738781	3.33522	0.000872087	0.0244184	0.180944	0.0742662	2.43643	0.0149434	0.418414	0.0489438	0.0579169	0.845069	0.3982	1
Incapacity for pleasure	0.183383	0.0946951	1.93657	0.0529767	1	0.0814259	0.0956783	0.851039	0.394877	1	-0.0489329	0.0743802	-0.657876	0.510714	1
Reduced interest in sex	0.194764	0.0822532	2.36786	0.018012	0.504335	0.129758	0.0823113	1.57643	0.115129	1	0.0257975	0.0641582	0.402092	0.687672	1
Feeling slow	0.202745	0.0831901	2.43713	0.0149144	0.417603	0.142609	0.0831617	1.71484	0.0865719	1	0.0326888	0.0647211	0.505071	0.61358	1
Feeling restless	0.118231	0.0801751	1.47466	0.140503	1	0.0730401	0.0800696	0.912207	0.361799	1	0.00905262	0.0622476	0.145429	0.884391	1
Pain	0.290786	0.080485	3.61293	0.000312256	0.00874316	0.205717	0.0814605	2.52536	0.0116554	0.326352	0.0748679	0.0635705	1.17771	0.239089	1
Other bodily symptoms	0.356721	0.0900182	3.96277	7.73935e-05	0.00216702	0.27981	0.0904915	3.09212	0.00202225	0.056623	0.0991302	0.0705236	1.40563	0.160031	1
Panic	0.349811	0.0870592	4.01808	6.1436e-05	0.00172021	0.284485	0.087105	3.26601	0.00111421	0.031198	0.114093	0.0680608	1.67634	0.09387	1
Constipation/Diarrhea	0.222667	0.0956295	2.32844	0.0200148	0.560413	0.115109	0.0969616	1.18716	0.235343	1	-0.0170494	0.0754054	-0.226103	0.821151	1
Interpersonal sensitivity	0.20895	0.081378	2.56764	0.0103305	0.289255	0.149442	0.081515	1.83331	0.066945	1	-0.0139835	0.0634946	-0.220231	0.82572	1
Leaden paralysis	0.293199	0.0723727	4.05123	5.34225e-05	0.00149583	0.226275	0.0728621	3.10552	0.00193329	0.0541323	0.0949284	0.0569191	1.66778	0.095559	1
Decreased appetite	-0.0325394	0.0823498	-0.395136	0.692796	1	-0.10236	0.082624	-1.23887	0.21558	1	0.0146871	0.0653099	0.224884	0.822099	1
Increased appetite	0.452487	0.0818578	5.52772	3.79148e-08	1.06162e-06	0.403096	0.0815012	4.94589	8.39305e-07	2.35005e-05	0.0928388	0.0650949	1.42621	0.154007	1
Weight loss	0.0115779	0.0883059	0.131112	0.895704	1	-0.029031	0.0880127	-0.32985	0.741557	1	0.0406971	0.0687839	0.591667	0.554159	1
Weight gain	0.32742	0.0825072	3.96838	7.56207e-05	0.00211738	0.272537	0.082448	3.30556	0.000969245	0.0271389	0.0107918	0.0649298	0.166207	0.868015	1
	All models were adjusted for batch, research center, sex, age and years of education.					All models were adjusted for batch, research center, sex, age, years of education, smoking, alcohol consumption, number of chronic diseases and physical activity.					All models were adjusted for batch, research center, sex, age, years of education, smoking, alcohol consumption, number of chronic diseases, physical activity and bmi.

## Sheet: STable 6
Supplementary Table 6: Linear regression of the quantile normal transformed eigenprotein on each of the items from the IDS-SR30 for current MDD subjects with low endorsement of the item versus healthy controls. All models were adjusted for batch, research center, sex, age and years of education.
	beta	std. error	t value	p value	adj p value
Difficulty falling asleep	0.0608592	0.0712856	0.853738	0.39338	1
Awakenings during the night	0.179731	0.0726817	2.47286	0.0135087	0.378244
Waking too early	0.162692	0.0679377	2.39472	0.0167498	0.468994
Sleeping too much	0.113829	0.0669025	1.70142	0.0890616	1
Feeling sad	0.154591	0.0725972	2.12943	0.0333727	0.934436
Feeling irritable	0.105596	0.0702333	1.50351	0.132908	1
Feeling anxious or tense	0.132767	0.0711611	1.86572	0.062266	1
Decreased mood reactivity	0.157824	0.0675786	2.33541	0.0196473	0.550124
Mood related to time of day	0.129987	0.0671797	1.93491	0.0531833	1
Quality of mood	0.113286	0.0743892	1.52289	0.127988	1
Decreased concentration	0.139445	0.0712525	1.95706	0.0505167	1
Negative view of self	0.203688	0.0716592	2.84245	0.00453477	0.126974
Negative view of future	0.154029	0.0683561	2.25333	0.0243754	0.682511
Suicidal thoughts	0.148498	0.0678391	2.18897	0.0287454	0.80487
Reduced general interest	0.137261	0.0679995	2.01856	0.0437017	1
Reduced energy level	0.0745608	0.0749712	0.994526	0.320119	1
Incapacity for pleasure	0.157862	0.0678879	2.32534	0.0201803	0.565047
Reduced interest in sex	0.147966	0.0699113	2.11649	0.0344605	0.964894
Feeling slow	0.146123	0.0697564	2.09477	0.0363509	1
Feeling restless	0.185866	0.0707678	2.62642	0.00871239	0.243947
Pain	0.0873284	0.0702738	1.24269	0.214168	1
Other bodily symptoms	0.10457	0.0681422	1.53458	0.125087	1
Panic	0.0946281	0.0685596	1.38023	0.167711	1
Constipation/Diarrhea	0.148696	0.0676951	2.19656	0.0281968	0.78951
Interpersonal sensitivity	0.138824	0.0702222	1.97693	0.0482231	1
Leaden paralysis	0.000765246	0.0762154	0.0100406	0.99199	1
Appetite	0.0651492	0.0805631	0.808672	0.418826	1
Weight	0.118416	0.0778871	1.52036	0.128621	1

## Sheet: STable 7
Supplementary table 7a: Linear regression of the quantile normal transformed eigenproteins on each of the items from the IDS-SR30 for current MDD subjects with high endorsement of the item versus healthy controls. All models were adjusted for batch, research center, sex, age and years of education.
	Cluster 1					Cluster 3					Cluster 4					Cluster 5					Cluster 6
	beta	std. error	t value	p value	adj p value	beta	std. error	t value	p value	adj p value	beta	std. error	t value	p value	adj p value	beta	std. error	t value	p value	adj p value	beta	std. error	t value	p value	adj p value
Difficulty falling asleep	0.0815069	0.0775681	1.05078	0.293521	1	0.216	0.0794279	2.71944	0.0066109	0.185105	0.156131	0.0677872	2.30326	0.0213939	0.599029	0.118551	0.058891	2.01306	0.044278	1	0.159038	0.0735975	2.16091	0.0308525	0.863869
Awakenings during the night	0.0121491	0.0762036	0.159429	0.873351	1	0.0735427	0.0780667	0.94205	0.346312	1	0.054888	0.0666892	0.823042	0.410609	1	0.038133	0.0577763	0.660011	0.509343	1	0.163756	0.0722022	2.26803	0.0234625	0.65695
Waking too early	-0.0708366	0.0938054	-0.755144	0.450276	1	0.112358	0.0967886	1.16086	0.245874	1	0.0732115	0.0825894	0.886452	0.37551	1	0.0369613	0.0714966	0.516966	0.605253	1	0.160477	0.0893488	1.79608	0.0726746	1
Sleeping too much	0.135119	0.105711	1.27819	0.20137	1	0.161841	0.108332	1.49394	0.135392	1	0.116405	0.0925402	1.25789	0.208618	1	0.133346	0.0801899	1.66288	0.0965358	1	0.109708	0.100243	1.09442	0.27394	1
Feeling sad	-0.0192607	0.0762093	-0.252734	0.800506	1	0.125133	0.078241	1.59932	0.109949	1	0.0701701	0.0667329	1.05151	0.293187	1	0.0785327	0.0579067	1.35619	0.175232	1	0.126239	0.0722999	1.74605	0.080997	1
Feeling irritable	-0.00937925	0.0804256	-0.11662	0.907176	1	0.108736	0.0826507	1.31561	0.188496	1	0.0704917	0.0704639	1.0004	0.317273	1	0.0900274	0.0611509	1.47222	0.141162	1	0.149961	0.0762833	1.96584	0.0494928	1
Feeling anxious or tense	0.0659968	0.0781708	0.844265	0.39865	1	0.136198	0.0802451	1.69727	0.0898431	1	0.0332891	0.0684718	0.486173	0.626912	1	0.0575171	0.0593871	0.968512	0.332937	1	0.13889	0.0742268	1.87116	0.0615079	1
Decreased mood reactivity	-0.0135687	0.0959781	-0.141373	0.887593	1	0.0868336	0.0987577	0.87926	0.379395	1	0.0379782	0.0840843	0.451668	0.65157	1	0.029172	0.0729108	0.400105	0.689134	1	0.176173	0.0911464	1.93285	0.0534337	1
Mood related to time of day	0.0578322	0.108342	0.533793	0.593561	1	0.0725372	0.110816	0.654575	0.512839	1	0.181907	0.094609	1.92272	0.0546982	1	-0.0171477	0.0826872	-0.20738	0.83574	1	0.1677	0.102768	1.63183	0.102919	1
Quality of mood	0.0112837	0.0743451	0.151774	0.879385	1	0.104385	0.0760601	1.3724	0.170136	1	0.0822106	0.0649561	1.26563	0.205832	1	0.0527137	0.0564348	0.934063	0.350415	1	0.151816	0.0705206	2.15279	0.0314868	0.881632
Decreased concentration	0.0398435	0.0783566	0.508489	0.611182	1	0.148588	0.0802944	1.85054	0.0644227	1	0.023481	0.0686181	0.342198	0.732247	1	0.0418378	0.0594945	0.703221	0.482022	1	0.158365	0.0742985	2.13147	0.0332045	0.929725
Negative view of self	-0.031296	0.0782637	-0.399878	0.689301	1	0.151921	0.080242	1.89329	0.0585033	1	0.0818218	0.0685482	1.19364	0.2328	1	0.0276511	0.0594935	0.464776	0.642157	1	0.117241	0.0743514	1.57685	0.115031	1
Negative view of future	0.0761355	0.0883159	0.862081	0.388774	1	0.235057	0.0904307	2.5993	0.00942838	0.263995	0.0376482	0.0773676	0.486614	0.6266	1	0.124995	0.0670441	1.86437	0.0624553	1	0.254299	0.0836332	3.04064	0.00239963	0.0671897
Suicidal thoughts	-0.107917	0.0980808	-1.10029	0.271376	1	0.0653807	0.101303	0.645398	0.518764	1	0.128586	0.0863565	1.48902	0.136683	1	-0.0432238	0.0748912	-0.577155	0.563917	1	0.133246	0.0934435	1.42595	0.154081	1
Reduced general interest	0.0616467	0.0920568	0.66966	0.503173	1	0.229436	0.094532	2.42707	0.0153326	0.429313	0.0794353	0.0807246	0.984029	0.325252	1	0.0983943	0.0699311	1.40702	0.159619	1	0.213308	0.0872922	2.44361	0.0146499	0.410197
Reduced energy level	0.0666961	0.0733519	0.909262	0.363351	1	0.174813	0.0753076	2.32132	0.0203963	0.571098	0.0553748	0.0643049	0.861129	0.389298	1	0.0818923	0.0557774	1.4682	0.14225	1	0.150629	0.069623	2.16349	0.0306531	0.858286
Incapacity for pleasure	0.0860655	0.0937944	0.917598	0.35897	1	0.22587	0.0963489	2.34429	0.0191869	0.537232	-0.00773197	0.0821728	-0.094094	0.925046	1	0.0512519	0.071357	0.718246	0.472712	1	0.182161	0.0890719	2.0451	0.0410105	1
Reduced interest in sex	0.0796755	0.0819603	0.972124	0.331139	1	0.201441	0.0836733	2.40747	0.0161783	0.452991	0.056696	0.0719014	0.788523	0.43051	1	0.0891595	0.0619298	1.43969	0.150155	1	0.196148	0.0778214	2.52048	0.0118178	0.330899
Feeling slow	0.0846842	0.0825247	1.02617	0.30497	1	0.119925	0.0847157	1.41562	0.157084	1	0.00696784	0.0722952	0.0963804	0.923231	1	0.0414182	0.0626549	0.661054	0.508675	1	0.152645	0.0782587	1.95052	0.0512913	1
Feeling restless	-0.0889608	0.0794645	-1.1195	0.263096	1	0.0975229	0.0816746	1.19404	0.232641	1	0.0149559	0.0696893	0.214608	0.8301	1	0.056492	0.0604597	0.934375	0.350254	1	0.0761864	0.0754715	1.00947	0.312903	1
Pain	0.0768309	0.0800793	0.959435	0.337487	1	0.200385	0.0822195	2.43719	0.0149117	0.417529	0.00749732	0.0700975	0.106956	0.914838	1	0.065361	0.0608709	1.07376	0.283093	1	0.10849	0.0758542	1.43025	0.152844	1
Other bodily symptoms	0.0857156	0.089336	0.959475	0.337467	1	0.200827	0.0918698	2.18599	0.0289627	0.810954	0.148329	0.0782944	1.8945	0.0583409	1	0.0342304	0.0680662	0.502899	0.615105	1	0.153428	0.0849537	1.80602	0.0711053	1
Panic	0.231551	0.0862583	2.68439	0.00734215	0.20558	0.215093	0.0887351	2.42399	0.0154628	0.432959	0.12644	0.0758389	1.66721	0.0956703	1	0.0376798	0.0657975	0.572663	0.566954	1	0.191903	0.0821442	2.33618	0.0196067	0.548988
Constipation/Diarrhea	0.024147	0.0948907	0.254471	0.799165	1	0.193964	0.0973695	1.99204	0.0465388	1	0.0683805	0.083132	0.822552	0.410887	1	0.0580126	0.0721189	0.804403	0.421286	1	0.229474	0.0899395	2.55142	0.010822	0.303016
Interpersonal sensitivity	0.0887155	0.0806762	1.09965	0.271653	1	0.17211	0.0828604	2.07711	0.0379523	1	0.0659073	0.070722	0.93192	0.35152	1	0.0579086	0.0613533	0.943854	0.345389	1	0.154264	0.0765831	2.01433	0.0441441	1
Leaden paralysis	0.0408446	0.0721441	0.566153	0.57137	1	0.155408	0.0740546	2.09856	0.0360143	1	0.0428195	0.0632107	0.677409	0.498246	1	0.0646041	0.0548353	1.17815	0.238915	1	0.138272	0.0684499	2.02004	0.0435474	1
Decreased appetite	-0.0332042	0.0829531	-0.400277	0.689007	1	0.133056	0.0851696	1.56225	0.11843	1	-0.0561988	0.0724078	-0.776143	0.437781	1	0.0111553	0.0629838	0.177114	0.859441	1	0.0553201	0.0785569	0.704205	0.481409	1
Increased appetite	0.0267346	0.0824575	0.324223	0.745813	1	0.0983376	0.0846607	1.16155	0.245595	1	0.126993	0.0719752	1.7644	0.0778581	1	0.13185	0.0626075	2.10597	0.0353647	0.990213	0.219009	0.0780875	2.80467	0.00509877	0.142766
Weight loss	0.00917847	0.088044	0.104249	0.916985	1	0.0905996	0.0904079	1.00212	0.31644	1	-0.00924643	0.0769898	-0.120099	0.90442	1	0.0625604	0.0669844	0.933955	0.35047	1	0.0607557	0.083441	0.728128	0.466644	1
Weight gain	0.0354859	0.0822625	0.431374	0.666255	1	0.20634	0.0844711	2.44273	0.0146859	0.411206	0.0749399	0.0719342	1.04178	0.297672	1	0.102073	0.0625858	1.63094	0.103104	1	0.104548	0.0779618	1.34102	0.180109	1
Supplementary Table 7b: Linear regression of the quantile normal transformed eigenproteins on each of the items from the IDS-SR30 for current MDD subjects with low endorsement of the item versus healthy controls. All models were adjusted for batch, research center, sex, age and years of education.
	Cluster 1					Cluster 3					Cluster 4					Cluster 5					Cluster 6
	beta	std. error	t value	p value	adj p value	beta	std. error	t value	p value	adj p value	beta	std. error	t value	p value	adj p value	beta	std. error	t value	p value	adj p value	beta	std. error	t value	p value	adj p value
Difficulty falling asleep	-0.0403	0.0710424	-0.567267	0.570614	1	0.0507164	0.0727458	0.697173	0.485797	1	-0.0256534	0.0620844	-0.413203	0.679514	1	0.0273339	0.0539366	0.506778	0.612382	1	0.0869366	0.0674059	1.28975	0.197328	1
Awakenings during the night	0.0075202	0.0722255	0.104121	0.917086	1	0.150146	0.0739913	2.02924	0.0426015	1	0.0433438	0.0632077	0.685735	0.492981	1	0.0813219	0.0547601	1.48506	0.137729	1	0.0791428	0.068433	1.1565	0.247651	1
Waking too early	0.0487717	0.067182	0.725964	0.467969	1	0.120225	0.0693185	1.73438	0.0830474	1	0.033498	0.0591493	0.56633	0.571251	1	0.0770953	0.0512048	1.50563	0.132364	1	0.115346	0.0639902	1.80256	0.0716486	1
Sleeping too much	-0.0185854	0.0667804	-0.278306	0.780814	1	0.114113	0.068436	1.66744	0.0956267	1	0.042548	0.0584599	0.727814	0.466836	1	0.0642953	0.050658	1.2692	0.204556	1	0.119848	0.0633261	1.89256	0.0586008	1
Feeling sad	0.0315074	0.0721089	0.436941	0.662214	1	0.11507	0.0740313	1.55434	0.120305	1	0.0299257	0.0631424	0.47394	0.635608	1	0.0546447	0.0547911	0.997328	0.318758	1	0.109448	0.0684099	1.59989	0.109823	1
Feeling irritable	0.026762	0.0699319	0.382686	0.702004	1	0.125377	0.0718666	1.74457	0.0812543	1	0.0339444	0.0612699	0.554014	0.579648	1	0.0500911	0.0531721	0.942056	0.346308	1	0.0916934	0.06633	1.38238	0.167051	1
Feeling anxious or tense	-0.0227819	0.070719	-0.322147	0.747384	1	0.112806	0.0725955	1.5539	0.12041	1	0.0609711	0.0619446	0.984285	0.325127	1	0.075332	0.0537259	1.40216	0.161066	1	0.104973	0.067151	1.56324	0.118196	1
Decreased mood reactivity	0.0167623	0.0671629	0.249577	0.802947	1	0.1329	0.0691079	1.92308	0.0546508	1	0.0592798	0.0588399	1.00748	0.313861	1	0.0769769	0.051021	1.50873	0.131569	1	0.101276	0.0637818	1.58785	0.112521	1
Mood related to time of day	-0.00988878	0.066985	-0.147627	0.882657	1	0.133544	0.0685144	1.94914	0.0514583	1	0.0247522	0.0584942	0.423156	0.67224	1	0.0831784	0.0511233	1.62702	0.103937	1	0.0986607	0.0635388	1.55276	0.120684	1
Quality of mood	0.00422414	0.0740199	0.0570675	0.954499	1	0.13184	0.0757274	1.74098	0.0818837	1	0.0118077	0.064672	0.182578	0.855153	1	0.0754895	0.0561879	1.34352	0.179298	1	0.0819654	0.0702121	1.1674	0.243227	1
Decreased concentration	-0.0104377	0.0707074	-0.147618	0.882663	1	0.0976729	0.0724561	1.34803	0.177843	1	0.0649987	0.0619196	1.04973	0.294004	1	0.0784205	0.0536867	1.46071	0.144295	1	0.0896761	0.0670455	1.33754	0.181238	1
Negative view of self	0.0366597	0.0711821	0.515012	0.606617	1	0.08898	0.0729814	1.21922	0.222946	1	0.0221639	0.0623457	0.355501	0.722262	1	0.0948869	0.0541102	1.75358	0.0796973	1	0.103658	0.0676237	1.53287	0.125511	1
Negative view of future	-0.0131135	0.0678062	-0.193397	0.846673	1	0.0783569	0.0694299	1.12858	0.259249	1	0.0524674	0.0594005	0.883283	0.377218	1	0.0437735	0.0514744	0.850394	0.395235	1	0.070538	0.064211	1.09853	0.272139	1
Suicidal thoughts	0.0440987	0.0669187	0.658989	0.509999	1	0.13326	0.0691171	1.92804	0.0540306	1	0.0238094	0.0589194	0.404101	0.686194	1	0.0934632	0.0510969	1.82914	0.0675687	1	0.11375	0.0637548	1.78418	0.074587	1
Reduced general interest	-0.00809984	0.0674152	-0.120149	0.904381	1	0.0880143	0.0692278	1.27137	0.203784	1	0.0392359	0.0591164	0.663706	0.506975	1	0.0533704	0.0512121	1.04215	0.297504	1	0.0875662	0.063926	1.36981	0.170942	1
Reduced energy level	-0.0520919	0.0744372	-0.699811	0.484149	1	0.0600186	0.0764218	0.785359	0.432361	1	0.0406505	0.0652563	0.622935	0.533417	1	0.0467939	0.0566027	0.826708	0.408528	1	0.0815172	0.0706531	1.15377	0.248771	1
Incapacity for pleasure	-0.0169621	0.0672422	-0.252254	0.800878	1	0.092691	0.0690735	1.34192	0.179816	1	0.0601175	0.0589106	1.02049	0.307654	1	0.0680495	0.0511566	1.33022	0.183638	1	0.0990169	0.0638566	1.55061	0.121195	1
Reduced interest in sex	-0.0322561	0.0696623	-0.463035	0.643404	1	0.0718017	0.0711183	1.00961	0.312838	1	0.045803	0.0611127	0.749483	0.453678	1	0.0522225	0.0526373	0.992118	0.321293	1	0.0795436	0.0661445	1.20257	0.229323	1
Feeling slow	-0.0272404	0.0691985	-0.393656	0.693888	1	0.119551	0.0710357	1.68297	0.0925783	1	0.0702592	0.0606209	1.15899	0.246634	1	0.082379	0.0525373	1.56801	0.117079	1	0.0938115	0.0656214	1.42959	0.153034	1
Feeling restless	0.0655796	0.0701406	0.934973	0.349945	1	0.129372	0.0720914	1.79456	0.0729159	1	0.0678997	0.0615124	1.10384	0.269832	1	0.0682134	0.0533657	1.27823	0.201358	1	0.140661	0.0666161	2.11152	0.0348842	0.976759
Pain	-0.0285482	0.0699196	-0.408301	0.683108	1	0.0735044	0.0717883	1.02391	0.306037	1	0.0672986	0.0612042	1.09957	0.271685	1	0.0646539	0.0531482	1.21648	0.223983	1	0.11763	0.0662305	1.77607	0.0759135	1
Other bodily symptoms	-0.0120895	0.0676258	-0.17877	0.858141	1	0.0896108	0.0695439	1.28855	0.197744	1	0.0123977	0.0592675	0.209183	0.834333	1	0.0741224	0.0515249	1.43857	0.15047	1	0.108508	0.0643085	1.6873	0.0917437	1
Panic	-0.0735643	0.0679289	-1.08296	0.278991	1	0.0812788	0.0698794	1.16313	0.244953	1	0.0198262	0.0597236	0.331967	0.739958	1	0.0739523	0.0518159	1.42721	0.153717	1	0.0884828	0.064689	1.36782	0.171564	1
Constipation/Diarrhea	0.00594121	0.0671721	0.0884476	0.929532	1	0.100817	0.0689268	1.46266	0.14376	1	0.0429729	0.0588483	0.730232	0.465357	1	0.0666057	0.0510522	1.30466	0.192199	1	0.0889199	0.0636672	1.39663	0.16272	1
Interpersonal sensitivity	-0.0331788	0.0696165	-0.476593	0.633718	1	0.0910661	0.0715013	1.27363	0.202983	1	0.0388397	0.061027	0.636435	0.524585	1	0.068618	0.0529426	1.29608	0.195137	1	0.0974073	0.0660846	1.47398	0.140687	1
Leaden paralysis	-0.0303894	0.0759746	-0.399994	0.689215	1	0.0740234	0.0779866	0.949182	0.342673	1	0.0550232	0.0665669	0.826584	0.408598	1	0.0652623	0.0577468	1.13015	0.258586	1	0.0907909	0.0720843	1.25951	0.208032	1
Appetite	0.0258429	0.0811534	0.318445	0.75019	1	0.133371	0.0833218	1.60067	0.10965	1	0.0649049	0.0708368	0.916259	0.359671	1	0.0550375	0.0616173	0.893216	0.371878	1	0.0815922	0.0768525	1.06167	0.288547	1
Weight	-0.0146937	0.077656	-0.189215	0.849949	1	0.0672206	0.079741	0.842987	0.399364	1	0.0605286	0.0679061	0.891358	0.372874	1	0.036477	0.0590812	0.617404	0.537057	1	0.160343	0.0735961	2.17869	0.0295025	0.82607

## Sheet: STable 8
Sup. Table 8: The number and percentage of iterations (of 2000) that the proteins were contained in the cluster that had most overlap with cluster 2.
Protein	# iterations	%
SAP	1942	97.1
C3	1941	97.05
CRP	1930	96.5
Cpep	1897	94.85
INS	1890	94.5
FABPA	1874	93.7
Leptin	1858	92.9
HP	1853	92.65
IGFBP2	1847	92.35
VN	1677	83.85
FetA	1492	74.6
IGFBP1	1403	70.15
UPA	1366	68.3
APN	1330	66.5
VKPDNS	1312	65.6
ApoB	1063	53.15
TBG	996	49.8
TPA	893	44.65
GSTa	861	43.05
PSAT	860	43
CFHR1	717	35.85
A1Micr	664	33.2
Prost	644	32.2
CathD	566	28.3
STF	465	23.25
ApoC3	381	19.05
AAT	295	14.75
HCC4	282	14.1
ICAM1	274	13.7
CysC	218	10.9
CLU	201	10.05
PARC	191	9.55
AACT	145	7.25
SHBG	129	6.45
HER2	125	6.25
FRTN	123	6.15
TTR	112	5.6
VWF	105	5.25
ApoH	99	4.95
ApoE	80	4
ApoC1	77	3.85
Esel	73	3.65
YKL40	72	3.6
IL6Rb	66	3.3
ApoA2	61	3.05
GH	54	2.7
MSP	47	2.35
FAS	44	2.2
B2M	41	2.05
IL18	35	1.75
ENG	33	1.65
TSTT	31	1.55
OPN	30	1.5
MSLN	29	1.45
CEA	29	1.45
MMP7	29	1.45
TFF3	27	1.35
MMP3	25	1.25
TNFR2	21	1.05
MDC	21	1.05
ANG	18	0.9
MCP1	17	0.85
IGFBP4	17	0.85
HGF	17	0.85
PAI1	17	0.85
MIP1b	16	0.8
MCP4	16	0.8
TIMP1	15	0.75
BDNF	14	0.7
CD40	14	0.7
CD40L	14	0.7
EGF	14	0.7
ENA78	14	0.7
GROa	14	0.7
LAPTGF1	14	0.7
MCP2	14	0.7
PDGFBB	14	0.7
Sort	14	0.7
SDF1	14	0.7
RANTES	14	0.7
TSP1	14	0.7
VEGFC	14	0.7
Eotax1	14	0.7
VEGF	13	0.65
CKMB	12	0.6
MMP1	12	0.6
MB	11	0.55
IL2ra	10	0.5
AldRed	10	0.5
A1Macr	10	0.5
LGL	10	0.5
MIF	10	0.5
NSE	10	0.5
SOD1	10	0.5
ErbB3	10	0.5
PG1	10	0.5
ApoA1	8	0.4
ACE	7	0.35
BAFF	7	0.35
UPAR	7	0.35
FSH	5	0.25
PPP	5	0.25
ApoA4	4	0.2
Fact7	4	0.2
SCF	4	0.2
TM	3	0.15
IL1ra	3	0.15
IL12p40	3	0.15
IL23	3	0.15
CD5L	3	0.15
VEGFR3	2	0.1
AXL	2	0.1
ES	2	0.1
MIP3b	2	0.1
VDBP	1	0.05
TNFR1	1	0.05
HPN	1	0.05
IL8	1	0.05
